# Supplementary material for: Satb2 neurons in the parabrachial nucleus mediate taste perception
Source: Nat Commun. 2021 Jan 11;12:224. doi: 10.1038/s41467-020-20100-8 (PMC7801645; doi:10.1038/s41467-020-20100-8)
Supplement: Supplementary file 5 — Source Data [file 41467_2020_20100_MOESM5_ESM.xlsx]

## Sheet: Figure 1
Bregma	Lateral					Waist					Medial
-5	5.5	4	7			1	5	9			6.5	5	12
-5.1	13.5	4				2	3				12.5	10
-5.2	11	19.5	27			10	15.5	1			12	13.5	13
-5.3	41	29	27			18	17.5	21			7	5.5	30.5
-5.4	43.5	35	21			13.5	15	9			41	13	13.5
-5.5	23.5	19	8.5			24.5	23	13.5			46	57.5	49
-5.6	0	3	0			6.5	11	18			72	68.5	35
-5.7	0	0	10			2.5	3	10.5			16	11.5	23.5

## Sheet: Figure 2b-c
-1.18374	-0.34679	1.29467		0.737151	-0.996353	-0.877455		0.561418	-0.283816	1.55081		0.406286	0.484349	0.141729		-0.561405	-0.158441	-0.186991		1.75131	1.21451	0.760108		-0.587801	0.734617	1.14804		-0.708803	0.57133	1.10719		-0.685488	1.28827	-0.354465		0.507282	-0.734969	0.973623		-0.24035	0.283704	-0.460094		-0.556967	1.01531	2.55826		-0.543452	0.943759
-0.972569	-0.550263	1.56756		1.15558	-0.542557	-0.574398		1.20842	-0.315852	1.06568		1.17059	1.34256	0.849899		-0.334852	-0.702668	-0.145748		1.41816	1.40829	0.529643		-0.322981	0.557155	1.51059		1.09005	0.306711	0.22211		-0.575031	0.898462	-0.140582		-0.805812	1.17152	-0.0352349		0.66173	0.178808	-1.22227		-0.955494	-1.01196	1.2003		-0.832114	-0.00670858
-0.78486	-0.715401	1.34925		0.360337	0.916784	0.746412		0.620146	0.548439	0.0819431		1.80303	-0.653669	0.575742		-0.27487	-0.908833	0.541504		0.908774	1.51393	-0.115673		0.369906	0.1135	-0.120916		0.810898	0.0714193	-0.362362		0.127156	0.401121	-0.774309		-1.05923	1.70418	-0.610015		0.375612	0.440853	-0.383876		0.111834	1.91202	1.06107		0.322406	0.633423
-0.808324	-0.579752	0.548759		0.758062	-0.0495413	0.421512		0.0320186	-0.283816	0.944402		0.248226	-1.26942	-1.32017		0.368195	-0.463529	-0.180129		0.164012	0.703801	-0.061902		1.57225	-0.951274	1.43805		0.593798	-0.252023	-1.08048		-0.440906	0.690116	-0.584191		0.0235642	1.04533	-1.16136		-0.24035	1.61946	-0.104347		-1.16894	0.00175772	1.24674		0.572461	-0.0842926
-1.20721	-0.414614	1.34925		0.883532	0.108292	1.22273		0.149616	-0.651889	-0.0258521		0.1691	-0.317851	0.552882		0.46813	-0.822217	0.727058		0.438469	1.98938	-0.207895		0.451451	-0.170412	1.18423		-0.398711	-0.398996	-0.312292		0.103487	-0.0760573	-1.24168		1.03722	0.666867	-0.563045		2.02566	-0.214063	-0.307658		0.4107	0.567118	0.469119		-0.254918	0.691547
-1.37145	-0.175754	0.512373		1.03012	1.15344	2.15375		1.03195	-1.19605	-0.537855		-1.04321	-0.448551	-0.0867078		0.971272	-0.904674	0.0398061		0.262086	1.3554	0.214645		0.105087	-0.188131	1.18423		-1.42216	-0.839917	-0.997		-0.693378	-0.230636	-1.01988		-1.01321	1.81631	-0.105534		1.45359	1.14802	0.861144		-0.201269	0.528116	0.875394		0.938082	0.846843
-0.432905	-0.441154	-0.251729		-0.0582999	0.206819	-0.444396		0.581041	-0.331755	-0.187496		-0.568833	-0.42988	-1.16015		0.91129	-0.72741	-0.228233		0.497163	0.897452	-0.0542119		0.960903	0.0603441	0.0240225		0.128659	0.306711	-1.58147		-0.0937565	0.30703	-0.901054		-0.598417	0.414477	-0.656881		1.51959	1.98601	-1.19674		0.296918	-0.0957457	0.596835		0.841946	0.536379
-1.40665	-0.246527	1.34925		0.758062	-0.0692466	-0.0331788		-0.909184	-1.11607	-0.834365		0.300786	-0.635131	-0.132264		0.608088	-0.702668	-0.372545		0.301316	2.60586	-0.146434		0.940557	0.575012	-1.33557		1.12117	-1.16336	-0.49601		-0.0700873	0.347355	-1.05156		0.668657	1.83038	-0.586478		-0.724474	1.27885	0.403837		0.610021	-0.407597	1.78064		-0.0432154	0.730339
-0.221732	-0.467694	0.912617		2.244	0.601308	-0.0764427		-0.713094	0.420524	-0.0527281		1.03872	-0.504431	-0.269424		0.284892	-0.929416	0.0122874		0.0464732	0.650913	-0.361519		-0.750889	-1.12874	0.0602217		1.49331	0.453684	0.188698		-0.425126	0.8783	-1.41596		1.56716	1.67618	0.0703685		1.62965	1.64559	-0.409219		0.0264105	-1.46015	2.99927		-0.447316	1.52564
-0.773128	-0.656423	-0.0516072		-0.100123	0.443474	0.681306		0.129993	0.0843721	0.850093		1.53947	1.19319	-0.109568		0.33486	-0.863467	0.273465		0.281701	1.14413	-0.492132		0.288521	-2.08706	0.858018		0.655852	-0.692943	0.055145		-0.835393	-0.0626157	-0.552504		-0.874943	0.0640181	1.70098		0.287665	0.859849	-0.866527		-1.12634	-2.10352	3.84646		0.572461	-0.472341
-1.12508	-0.547314	-0.451851		1.09285	-0.897635	-0.704399		-0.144448	-0.683925	0.135889		-0.384397	-0.933606	-0.452141		0.0549786	-1.20981	1.01575		0.477699	0.809441	0.122482		0.960903	0.166794	0.350381		1.15211	1.04175	-0.228809		0.0167	-0.210474	-0.623798		0.230959	0.0640181	0.997056		-0.658472	-0.423463	-0.61253		-0.884307	-1.0898	4.17146		-0.466493	-1.09301
-1.59436	-0.500132	-0.579201		-0.0582999	0.798552	0.443144		-0.673848	1.01262	-0.389697		-0.199771	-0.765697	0.210309		0.231563	-0.954157	0.63085		0.39924	1.1265	-0.745668		1.18519	-1.53695	0.585958		-0.957019	-0.428324	-0.128573		-0.330449	0.06508	-0.885211		1.35977	0.792938	0.281575		0.617674	0.466978	-1.98445		0.054885	-1.03146	3.11528		0.0915272	0.458795
0.165419	-0.450001	0.093936		-0.121035	-1.56819	1.266		-0.301433	-0.37981	1.38917		1.46053	-0.691012	0.827039		0.168255	-1.0325	0.314707		-0.639294	1.39066	0.00724958		-0.628652	1.1074	-0.265995		-0.274603	-0.928235	0.00497944		-0.93796	0.434725	-0.948583		1.26753	0.34441	0.809386		0.859571	0.545553	-0.917402		-0.357762	-0.193249	2.66266		-0.331877	0.0126234
0.0246369	-0.615139	0.093936		0.988292	-0.976456	0.746412		-0.477758	-0.956004	0.499735		0.406286	0.0738463	0.667182		-0.188241	-1.04489	0.4934		0.869544	1.39053	-0.315438		0.553341	-0.507618	1.85505		0.438752	0.0125964	-0.078503		-0.780165	0.0986841	-1.23376		1.6592	1.1154	0.363643		0.947683	1.14802	-1.37471		-0.69934	0.976472	3.28935		-0.274094	0.323087
1.13916	-0.547314	2.04058		-0.28853	0.759142	-0.0548108		0.345706	-0.972022	-0.955647		0.353536	-0.914935	-0.315144		-0.168247	-1.05312	0.369673		-0.0122206	1.54919	-0.277047		0.451451	0.1135	0.676739		1.028	0.336038	0.322346		-0.219993	0.179334	-0.885211		-1.33555	2.71349	0.738984		0.661565	1.93376	-0.61253		-0.00194731	-1.34331	1.88504		-1.81341	1.60335
-0.280391	-0.550263	0.93081		1.05103	1.35068	-0.422764		0.0907466	0.420524	-1.03647		1.24953	-0.317851	-0.817573		-0.131586	-1.1397	0.259741		0.438469	1.56668	-0.630436		0.797815	-0.738374	-0.338535		-0.86385	-0.428324	-0.245468		0.142936	0.14573	-0.164346		0.714677	0.792938	1.17306		-0.130457	0.571875	2.30929		-0.0731336	-0.855952	1.79225		0.668724	-0.433549
0.822402	-0.461796	0.912617		0.799885	0.265935	0.183351		1.14955	0.404505	-0.888311		0.827908	-0.131405	0.438746		0.00501097	-0.463529	0.0122874		-0.54137	0.738924	-0.492132		0.186472	0.575012	0.350381		-0.150495	0.453684	0.021733		0.411187	0.515375	-0.576269		0.576414	0.470605	1.02059		-0.174348	-0.240189	0.988047		0.353751	0.489115	1.54852		-0.370357	1.06014
1.74922	-0.738992	1.40383		1.55331	-0.029836	0.594778		0.384952	0.88459	-0.564828		0.195475	-0.765697	-0.634857		0.264898	-0.0141081	-0.132025		-0.658909	1.54906	-0.300058		-0.241436	-0.046244	0.114662		-0.243664	-2.25116	-1.01366		-0.148985	0.905183	-0.394072		0.34611	0.0780808	0.86802		0.859736	-0.633059	1.42001		0.809226	-0.21259	0.411161		-0.177958	-0.918385
0.0481005	-0.473592	0.166708		1.34419	0.108101	-0.336236		0.855482	0.836651	-0.780516		0.432662	-0.0380481	1.42091		0.22491	-0.232622	-0.104506		-0.286678	0.0696911	-0.184825		0.064235	1.17827	1.51059		0.128659	-0.810589	-0.662975		0.229723	0.380959	-1.35258		-0.391022	0.554735	1.97071		-0.724474	1.61946	0.581615		1.20764	-1.24581	0.144213		-1.0823	0.517047
0.141955	-0.644628	2.14973		1.46966	0.108101	1.52579		0.345706	-0.299719	-0.996106		0.537972	0.0925177	-0.452141		0.194937	-0.368679	-0.35196		1.08501	0.122579	-0.061902		0.24767	-0.117118	-1.17239		0.842014	0.189065	-0.262221		0.0955975	0.441446	-0.93274		1.10635	0.792938	0.586514		0.375612	0.676575	1.36914		1.22187	0.138262	-0.0762929		-0.120175	1.09893
0.0363687	-0.635781	-0.124379		1.8883	0.0883959	-0.747663		0.365329	-0.956004	-0.362724		0.142725	1.37977	-0.132264		0.0216784	-0.636677	-0.427583		0.124933	0.615655	-0.0695921		0.125433	-0.507618	0.694839		-0.0263873	0.365534	-0.0951614		-0.575031	0.0516383	-0.528739		1.29064	-0.30038	0.434045		-0.59247	1.09557	-0.739433		1.13657	-0.875453	0.155823		-1.10147	0.303627
0.0481005	-0.61219	0.403215		1.26035	-1.92327	0.854571		-1.14452	-0.427864	1.65861		-0.990455	0.129861	1.46663		0.471457	-0.566611	-0.235095		-0.345372	0.122579	-0.591985		-0.506256	0.1135	0.0059229		1.18322	-0.457819	0.0718034		-0.117426	0.00459256	-0.394072		0.507282	-0.805036	-0.70385		1.71759	-0.894907	-0.561655		1.03691	-0.388096	0.863688		0.803466	1.13772
-0.397709	-0.58565	-0.561009		1.51149	-0.87793	1.91559		0.424057	-0.587816	-0.524466		-0.147211	0.0551748	-1.13729		0.00833753	-0.649069	-0.296994		-0.678523	-0.264858	-0.81482		0.125433	-1.04	-0.0302763		0.0666051	-0.369501	-1.09724		-0.590811	-0.465865	-0.504975		1.31375	-0.440638	-0.93849		-0.262296	-1.02593	0.0734316		1.10809	0.489115	0.132602		-0.274094	0.342419
-0.0105587	-0.635781	0.0211644		3.52082	-0.976647	-0.184812		0.228108	-0.619852	-0.632261		0.300976	0.0551748	-0.611997		0.331533	-0.669694	0.0329443		-0.5806	0.19296	-0.39997		0.879359	0.255525	-0.882371		-0.336657	1.15922	-0.880105		-0.543472	-0.0222907	0.310949		-0.0915875	-0.510705	-0.62168		0.837625	0.571678	0.606957		0.439174	-1.0508	0.237002		-0.639715	0.264835
-0.057486	-0.538467	0.166708		2.28603	-0.779403	-0.639294		0.384952	-0.411846	-0.295292		-0.331647	0.838838	-0.749157		1.03455	-0.793359	-0.104506		-0.894136	-1.05736	-0.330818		0.24767	-0.0106685	-0.211555		0.438752	-1.04588	-0.629563		-0.133205	-0.049174	-0.259406		1.15237	-0.55277	0.222838		1.03563	-0.606933	0.175183		1.53498	-1.53816	-0.204009		-0.697498	-0.317045
-1.05469	-0.508979	0.730688		-0.455822	-0.858224	-0.552766		0.77699	-0.699943	-0.403184		-0.647768	0.297769	-1.27445		1.59098	-0.698552	-0.310718		-0.54137	0.140208	-0.691897		0.00303711	-0.117118	-0.0121767		0.314644	-0.751766	-1.74853		-0.133205	-0.432261	0.136674		0.34611	0.554735	-0.070436		0.0896591	0.0216596	-0.739433		0.652616	-0.310093	0.678014		0.880426	-0.608049
0.329665	-0.450001	-0.324501		-0.309441	-1.03576	1.09273		0.267213	-0.843992	0.257171		-0.358022	0.708273	-0.42928		1.83088	0.00651698	-0.310718		-0.600215	0.157837	-0.000440504		0.451451	0.894361	-0.229796		0.407813	-0.222528	-0.863352		-0.275221	-0.734698	-0.203954		0.138716	0.148148	-0.774252		1.25558	1.82906	-0.0534714		1.53498	-0.466099	2.29131		1.34218	-0.840801
0.0598324	-0.470643	-0.324501		0.423072	-0.266491	-0.336236		0.267213	0.88459	0.028094		1.11784	-0.131405	0.0960086		1.67096	0.134341	0.0122874		0.144548	-1.09262	-0.968444		-0.893472	0.965374	1.0212		1.21416	0.424189	-0.529422		-0.046418	-0.83551	0.0257716		0.415242	-0.230313	-1.2552		1.10163	1.12189	-0.714091		0.794989	-1.1678	2.1636		1.14978	0.420003
-0.456368	-0.629883	0.112129		0.925558	-0.582159	0.61641		-0.28181	-0.395828	1.8742		-0.305272	-1.0455	0.0275927		1.1945	0.521887	0.273465		0.281701	-1.72659	-0.207895		1.0833	0.965374	0.966757		-0.212549	-0.604793	0.055145		-0.874842	-0.519632	0.564439		0.991203	0.26028	-0.668649		-0.262461	-0.214063	-0.358343		1.54921	-0.193249	2.08242		0.822643	0.206711
-0.198268	-0.370381	1.93142		0.841709	-0.562453	0.962941		0.875105	0.180366	1.64512		-1.33314	-0.541774	0.690042		1.1112	0.946566	1.21503		0.203241	-1.09262	-0.645757		1.00175	-0.188131	0.169102		-0.212549	0.688808	-0.512669		-0.219993	-0.049174	-0.124739		1.47492	-0.230313	-3.39018		0.771623	-1.49737	-1.06965		1.66311	-0.134747	2.07081		0.206967	1.13772
-0.503296	-0.361534	2.65914		0.360337	-0.956942	0.573146		-0.88956	0.0523357	1.16009		-0.595208	-0.280643	-0.520721		0.574753	0.773375	1.59307		-0.678523	-0.758069	-0.515203		-1.38258	-0.205988	0.767237		-0.553757	-0.781261	-0.612905		-0.148985	-0.0222907	0.16836		1.61318	-0.664902	-1.74781		0.0677135	-1.34023	-0.790309		0.90877	-0.79745	2.19843		-0.562756	0.536379
0.10676	-0.497183	2.47721		-0.0373883	1.37039	0.573146		0.0320186	0.180366	1.21394		0.538162	0.0365034	0.690042		0.937937	0.225031	2.37654		-0.286678	0.316365	-0.261667		-0.445217	1.19613	0.51356		-2.35261	0.424189	-0.0951614		0.434857	0.159171	-0.560426		0.0926957	-0.510705	-2.28749		0.81568	0.021856	-0.104347		0.56731	0.138262	2.09393		-0.274094	-1.1318
-1.5357	-0.438205	1.76768		0.86262	1.27186	0.075191		-0.771963	0.0843721	-0.43006		0.300786	0.390992	-0.954734		0.874629	0.266239	1.89542		-1.93267	0.122579	-0.538214		0.879359	1.6575	0.803578		0.717906	0.629985	-0.813281		-0.369898	0.522096	-0.235641		-2.81002	-0.48258	-0.844551		2.11361	-0.947356	-0.358343		0.794989	-0.310093	1.29318		0.187663	0.245503
-0.620614	-0.343841	2.89564		-1.1258	-0.0495413	0.0317171		0.933833	-0.299834	0.176349		-0.226146	-0.355194	-0.589137		0.841328	0.0889744	1.79921		-0.364987	0.140208	-0.3769		2.02066	1.33802	1.34741		1.18322	0.336038	-1.46458		-0.117426	1.02616	-0.354465		-1.28953	-0.188248	-1.47807		-0.130457	0.41453	0.784926		1.29306	0.586618	0.295055		0.437845	-0.588717
-0.679273	-0.261272	1.78588		0.820797	0.640718	1.11436		0.0711236	-0.299719	0.230198		0.248226	0.503021	-0.634857		1.0579	-0.125423	1.44869		0.183627	0.580532	-0.438361		0.859013	0.645886	-0.193455		1.18322	0.189065	-1.29761		0.229723	0.898462	-0.362386		2.02777	0.0500787	-1.10273		-0.59247	0.257382	0.276743		2.6309	-1.36265	-0.099514		0.495501	-0.0455006
0.00117318	-0.0784405	2.13154		-0.28853	-0.956751	0.876203		-0.477899	-0.86001	0.189835		-1.04321	-0.42988	0.872759		1.01791	-0.166674	1.41438		-0.698138	-0.0887008	-0.976134		-0.465564	0.432987	-0.139157		-1.17412	0.718303	-1.23079		0.545313	1.21434	0.0574579		0.0926957	0.456542	-0.774252		1.07969	-0.371211	-0.307658		2.73044	0.566958	0.817341		0.995865	0.0708754
0.400056	-0.243578	1.44021		0.255779	0.522487	0.638042		-0.124966	-0.555895	1.02532		-1.57033	-0.131271	-1.20587		0.981252	-0.397537	0.974512		-0.188604	0.122579	-0.630436		-0.38402	-0.472181	0.169102		0.593798	1.1299	-1.09724		-0.377788	1.38236	-1.21		0.207847	-0.30038	-1.37247		0.00154664	0.571678	0.581615		1.94774	-0.134747	1.04946		0.0144407	-0.821469
-1.26587	0.0306685	1.2037		2.03468	0.581603	1.4609		-0.909184	-0.267798	0.135889		-1.43845	0.353649	-0.40642		0.834641	-0.397537	0.706473		-1.1096	-0.441014	-0.476752		-1.07691	-1.11102	-0.193455		1.46238	0.806454	-1.06382		-0.0700873	1.60415	-0.465367		0.691768	0.246341	-0.293308		0.573618	-0.00446628	-0.180565		2.10423	-0.719448	0.515561		1.38066	-0.0455006
-0.0105587	-0.158061	1.24009		0.0464608	0.00957461	-0.184602		0.835859	-0.763901	0.621016		0.432662	-0.765697	0.164589		0.494777	-0.0883326	0.287188		0.32078	-0.775563	-0.77637		-0.282129	0.237806	0.0965623		0.500806	0.277216	-0.946929		-0.488244	1.98724	-0.972348		-0.298982	-0.30038	-1.86518		0.111605	-0.371211	-0.688558		1.80537	-0.388096	1.46725		-1.19774	-0.239461
-1.19547	0.245937	0.803459		-0.413999	-0.246786	1.00621		-0.477899	-0.939985	-0.254929		0.669848	0.596244	0.187449		0.488124	0.0271421	0.692749		0.222856	0.0520618	-0.430671		-0.241436	-0.454324	0.0965623		0.438752	0.336038	-0.679729		-0.362008	2.63243	-0.956505		-0.621528	-0.314443	-1.47807		-1.05448	-1.18308	-1.27296		1.64887	0.820466	0.457508		0.533981	-0.0842926
-0.796592	0.110289	1.53118		-0.560583	-0.70039	-0.704399		-0.183694	0.0363175	-0.174107		-0.542458	-1.10151	0.0960086		0.311539	-0.0141081	0.404053		-0.208219	-0.194476	-0.200205		0.553341	0.681462	-1.09999		-1.63926	-0.516642	-0.345704		-0.046418	2.87438	-1.01988		-0.82872	-0.00604905	-1.20823		1.27769	0.231256	-1.47627		1.3073	0.703462	2.26809		0.957385	-0.899053
-0.409441	-0.0725427	0.639723		-0.623318	-0.897635	-2.11174		-0.0268507	-1.052	1.60476		0.643473	0.409664	0.00473264		0.388189	-0.141932	0.184118		0.085703	-0.053578	-0.422981		-0.791741	1.72852	0.622299		-0.677865	1.15922	0.188698		0.0955975	2.32328	-0.750544		0.691768	-0.524644	-0.410576		-0.0864008	1.1217	-2.4671		1.63464	-1.1093	2.17521		-0.735978	-1.59731
-0.91391	0.148624	0.184901		0.486009	-0.70039	-0.314604		-0.713094	-1.30806	2.49409		1.01253	0.745481	1.64934		0.238251	-0.183139	-0.0151598		0.791085	-0.282487	-0.707218		0.206977	1.40903	1.58313		-0.739919	0.659481	-0.262221		-0.259441	1.94019	-1.19415		0.991203	-0.0340512	-2.18188		0.199552	-1.02593	-0.358343		0.965719	-1.47965	1.82708		-1.0823	-0.317045
0.728547	0.331455	-0.906674		0.00443474	-0.365209	2.11027		0.639769	0.452445	1.71255		0.880659	-0.411208	0.872759		-0.178262	0.0477243	0.0398061		-0.737217	-1.32153	-0.161814		1.93912	1.85268	0.930557		-0.336657	0.0125964	0.606205		0.387518	1.94691	-0.504975		-0.18383	-0.174309	-0.809453		-1.25232	0.0479819	-1.47627		0.994194	0.196605	1.59496		-0.485796	-1.40335
0.376592	0.428769	0.949003		-0.497848	-1.58789	-1.35399		-0.61512	-0.779919	0.486248		-0.173396	1.67838	0.690042		0.281566	0.637318	0.857647		-0.227834	-0.863709	-0.223216		0.879359	1.95927	0.785478		-0.491703	0.747631	-0.195397		0.782006	1.05976	-0.354465		0.760697	-0.734969	0.129003		-0.306352	0.493104	-0.180565		1.10809	0.528116	1.9547		-0.428013	-0.375297
0.517374	0.237091	1.2219		0.444186	0.502781	-0.855823		1.28677	-0.0596764	0.135889		-0.0153355	0.988076	-0.109403		-0.178262	0.422921	1.31124		0.830315	-0.898832	-0.753358		1.16468	0.929937	-0.846172		0.25259	0.718303	0.305592		1.2475	0.979112	-0.82976		1.54405	0.302345	0.363643		-1.05448	-0.606933	1.31845		0.752277	0.313609	0.747677		-0.0432154	0.943759
-0.21	0.175164	0.858038		-0.769901	1.23245	0.0317171		1.75744	-0.619852	-1.58903		1.72409	-0.784369	-0.475001		-0.228229	0.220915	0.369673		-1.08998	0.492386	-0.353829		1.0221	0.344256	-0.102816		-0.615811	1.10057	-0.479257		1.12127	0.898462	-0.552504		-0.206739	1.71812	0.727319		-0.966371	-0.135292	-0.0790044		1.05114	-0.134747	1.17708		-1.21691	0.0514154
0.282737	0.0925952	-0.524623		0.820797	0.423769	-1.78684		1.36526	-0.811955	0.028094		0.827908	-0.299314	-0.680577		-0.341505	0.117832	1.13941		0.791085	-1.11025	-0.830141		-0.261783	1.39131	-1.24493		-0.243664	0.130242	-0.195397		0.995029	0.905183	-0.457445		-1.31264	1.1434	0.609947		-1.12048	0.912297	1.16602		1.25046	0.411112	0.828951		0.206967	0.342419
0.658156	-0.0843383	-1.01583		1.0092	-0.799108	-0.0115468		-0.517004	-1.29216	-0.0797012		-0.384397	-0.261971	0.301585		-0.324838	0.163156	0.479676		-0.0514504	-1.3039	-0.630436		0.0845813	0.858924	-0.682993		0.966121	-1.92789	-0.32895		1.58676	0.730441	-0.710936		0.80692	-0.861164	0.621715		-1.56039	1.017	0.886487		0.581547	0.274607	-0.0415563		-0.620539	-0.200669
0.892793	-0.0430538	-0.651973		1.86739	0.601308	0.0100851		0.0907466	-1.13209	0.028094		0.248226	0.782824	0.164589		-0.278197	-0.0265003	0.0398061		-1.48198	0.122579	-0.0695921		0.0438887	2.3142	-1.24493		-1.51533	0.777126	-1.46458		0.624211	0.30703	-0.576269		-0.391022	-0.0761162	-0.12907		0.177607	0.650253	-0.104347		1.03691	-0.563602	0.39955		-0.639715	-0.860261
0.540838	-0.0430538	-0.360887		-0.413999	1.4494	-0.27134		0.11037	-0.86001	-0.591801		-2.57163	0.633587	-0.794713		-0.24157	0.130182	0.864509		0.830315	-0.84608	-0.653447		-1.05656	0.539437	0.151002		0.128659	1.10057	-1.41451		0.33229	0.609467	-0.964427		1.24462	0.120146	0.703886		-0.152403	-0.0830404	0.505397		0.140309	-0.894954	-0.261967		-0.0625188	-0.627509
-0.256927	-0.273067	0.694302		0.255779	0.621013	-0.812559		0.992703	-0.331755	-0.349238		0.274601	0.503021	0.530022		-0.451455	-0.393421	1.33876		0.320931	-0.353004	-0.860901		0.757122	1.16055	-0.610453		0.966121	0.365534	-0.228809		0.853013	-0.42554	-0.750544		-2.37232	-0.146183	0.750752		0.265719	-0.502037	0.657833		-0.386237	0.313609	0.678014		-1.92898	-0.821469
-0.679273	-0.258323	0.385023		-0.141946	-1.80484	-1.15909		-0.41903	0.324414	-0.106674		-0.226146	1.13731	0.0961731		-0.221576	-0.277989	0.857647		-0.364987	-0.634665	-0.737978		0.410758	1.01853	0.187202		-0.150495	0.777126	-0.612905		0.0640385	-0.00212826	-0.82976		0.369222	-0.38451	0.0351674		0.287665	-0.397337	-0.460094		1.74854	-0.680446	0.167434		-0.408837	-0.161877
0.400056	-0.261272	0.294058		-0.476937	-0.167964	-0.59603		-0.536627	-1.66023	-1.46775		-0.305272	2.90962	-0.634857		-0.38482	-0.348097	0.692749		-1.1096	-0.370497	-0.538214		-0.710196	1.16055	-1.02745		-0.212549	0.365534	-1.2642		-0.330449	-0.170149	-0.710936		0.89896	-0.945171	1.12609		0.265554	-0.135489	-0.942745		1.32153	-1.1093	-0.93519		-0.620539	-0.666301
-0.737933	-0.497183	-0.215343		1.63716	-2.23874	-0.314604		-0.379784	-1.38815	-0.187496		0.748973	1.7716	-1.06887		-0.541411	-0.438787	0.211637		-0.325757	-0.969349	-0.0542119		0.390253	0.0603441	-0.719192		0.128659	-0.604793	-0.562834		0.0877077	-1.15139	-0.996113		0.415242	-3.20212	0.598282		-1.31849	-0.344889	0.378304		1.44967	-0.582943	-0.157567		-1.10147	-0.918385
-0.116145	-0.420512	0.839845		-0.330353	-1.56819	0.226615		0.0711236	-0.98804	-0.376211		-0.700519	3.11487	0.301585		-0.461469	-0.805751	-0.0358167		-0.149374	0.333858	1.58981		0.369906	0.929798	0.332281		-0.305541	-1.07521	-0.262221		0.142936	-0.385215	-0.552504		-0.252962	-1.46389	0.656916		-0.350408	2.01233	-0.536312		1.70582	-0.836452	0.585224		0.457021	-0.414089
-0.315586	-0.523723	0.148515		-0.267618	0.147703	-0.812559		-0.987676	0.0843721	-0.564828		-0.753269	-0.112734	0.233169		-0.604719	-0.331589	0.692749		0.0660881	-1.11025	1.69735		-0.0580018	0.30868	0.731038		0.314644	0.483012	0.238768		0.608431	-0.539794	-1.07533		0.0235642	-0.30038	1.00882		1.71759	-0.292637	1.2167		1.66311	-0.173748	-0.0879035		0.16836	-0.394629
-0.163073	-0.606292	-0.106186		1.42784	-1.25271	-0.812559		-0.713094	-1.26012	-1.11739		-0.753269	0.614915	-0.680577		-0.49477	-0.39758	0.232222		-0.286678	-0.458644	3.979		0.0235424	0.290962	-0.664893		1.49331	-1.22218	-0.696387		-0.0700873	-0.600281	-0.322778		1.15237	-1.16956	1.14963		-0.988316	-0.214063	0.327619		1.54921	-0.914454	-0.505694		-0.312574	-0.666301
-1.2424	-0.396921	-1.65258		-0.832636	-1.1936	0.746202		-0.811209	-0.667907	-0.551342		-1.14852	0.409664	-1.63988		-0.498096	-0.809867	0.898889		0.222856	-0.529025	4.32476		-0.0376555	0.0247686	0.894217		-0.429649	-0.516642	0.121874		0.111377	-0.949764	0.207968		-0.137608	-0.356508	2.9326		1.25558	0.650253	-0.358343		0.994194	-1.38215	-0.296894		1.66932	-0.00670858
0.200614	-0.467694	-0.542816		-1.00013	-1.37094	-0.27134		1.62022	-0.331755	-1.29252		-0.674333	0.67093	-1.61702		-0.59474	-0.826333	0.431572		1.37893	0.422005	4.17107		0.145779	0.0424871	-1.00921		-0.336657	0.512507	-0.696387		-0.227882	-0.479307	0.501067		0.599525	-0.510705	2.8975		0.903627	2.35276	0.276743		0.496123	-0.563602	-0.5174		-0.735978	-0.743885
-0.245195	-0.237681	-0.0698001		-0.728078	-0.0692466	0.334984		-0.536627	-0.219743	-0.780516		1.11784	1.00675	-0.497861		-0.404814	-0.595469	0.342226		-0.208219	-0.652294	3.54883		-0.771235	0.237668	0.132761		-0.987958	0.953427	-0.295633		0.0719282	-0.869114	-0.00591478		0.276979	-0.706967	2.59246		0.00171165	1.54089	0.0734316		0.367988	-1.86951	0.295055		0.360886	-1.1706
-0.374246	-0.497183	-0.742938		-0.0373883	-0.582159	1.76395		0.463303	-1.62819	-0.227956		-0.331647	0.72681	-0.0867078		-0.348159	-0.842842	0.727058		-1.1096	-0.493902	3.43359		0.145779	0.557155	0.531659		0.128659	0.453684	-0.846693		-0.724937	-0.828789	1.38828		-0.298982	-0.650839	2.46343		0.375612	1.09557	1.62332		0.638379	-0.154248	-0.528915		0.341582	-0.220129
0.10676	-0.576803	-1.37969		0.339425	0.0292799	1.48253		-0.811209	0.0202993	1.1466		-0.700519	0.577572	0.804178		-0.698036	-0.966549	-0.255752		-0.521755	-0.441014	2.95728		-0.363673	-0.578631	0.894217		-0.987958	-0.722438	0.0383914		-0.219993	-0.889277	1.82397		0.369222	0.0921436	1.57194		0.155661	1.12189	-2.4671		-0.599679	-1.34331	-0.772642		0.12988	-0.588717
-0.33905	-0.311403	-1.47065		-0.100123	-0.720096	1.02784		-0.88956	-0.0436582	-0.389697		-0.806019	0.745481	-0.40642		-0.544737	-1.09433	-0.262614		0.222856	0.915081	3.04945		-1.52532	0.397412	0.332281		-0.18161	-0.457819	0.088557		-0.464575	-0.862394	2.19629		-0.713569	-0.272378	1.75961		0.0456029	-0.475911	1.72488		1.39272	0.0407591	-0.6218		1.01504	-1.34522
0.153687	-0.358585	0.348637		-0.665344	-0.522851	2.63007		-0.438653	-0.843992	0.162862		1.24972	-0.373866	-1.36572		-0.601393	-0.706785	-0.111439		-0.247448	-0.317745	2.69606		-0.200744	0.0247686	-0.0485173		0.221651	-0.987058	0.556135		0.0324795	-0.83551	2.69535		0.737788	-0.412512	1.2317		0.419668	-0.449785	-1.70492		0.894533	0.0797604	-1.1557		0.187663	-1.07355
-0.761396	-0.609241	-1.03402		0.423072	-0.641275	-0.336236		1.56135	-1.03598	-0.861338		0.195475	1.06263	-1.13729		-0.451455	-0.591353	-0.0289549		-0.933215	-0.10633	1.9739		-0.893631	-0.188131	-0.193455		-0.708803	-0.928235	-0.0284326		-0.527693	-0.808627	1.63385		-2.02687	-1.54802	1.84168		0.287665	0.283704	0.962705		0.0691223	-0.77795	-0.494178		0.149183	0.420003
-0.937374	-0.355636	-0.742938		-0.0373883	0.226524	0.270089		-0.28181	-0.555895	-1.02298		-0.726894	0.838838	0.370165		-0.561405	-0.591353	0.239084		0.418854	-0.176847	1.9432		0.206977	-1.02229	-0.447274		-1.70131	0.688808	-0.111915		-0.385677	-0.701094	1.93487		0.115807	-1.16956	2.11152		-1.03237	0.388404	-0.282125		-0.556967	-1.28481	-0.737905		0.591764	0.769131
-0.561955	-0.508979	0.49418		0.109195	-0.325607	-0.48787		-1.39934	-1.50016	-1.54857		-0.147211	0.577572	0.530022		-0.588052	-0.521245	0.0122874		-0.717753	1.26726	1.52835		-1.24	0.326399	-1.06365		-0.708803	1.57098	-0.312292		-0.322559	-0.459144	1.40413		0.760697	0.582737	2.02935		-0.636361	2.50991	0.810269		0.140309	-1.03146	-0.343241		0.572461	-0.608049
-0.538491	-0.47949	-0.688359		0.465098	-0.128363	-1.50541		0.600523	-0.283816	-0.807392		-1.14871	1.26788	-0.726297		-0.654722	-0.611935	-0.193924		0.477548	0.879822	1.41311		-0.424871	-1.51924	-0.247896		-1.20506	0.894604	-0.128573		0.0403692	-0.197032	1.36452		0.484374	-1.04336	0.445813		-0.196459	1.12189	-1.34918		0.0833595	-0.388096	-0.262062		-0.274094	-1.01543
-0.608882	-0.55911	-1.16137		-1.66991	-1.50907	-1.54868		-1.32099	-0.443767	-0.605288		-1.22764	0.689467	-0.452141		-0.791318	-0.513012	0.266603		-0.50214	-0.282487	0.78312		-0.710196	-0.507618	0.785478		0.159598	-1.19285	-0.379116		-1.01686	-0.244078	1.49919		-0.82872	0.26028	1.11443		-0.108346	0.335956	1.42001		-0.983968	-0.485599	-0.262062		1.18826	0.497587
-0.456368	-0.464745	0.785266		-0.769901	-0.503146	-0.3795		-0.732717	-0.331755	-1.26564		-0.806019	0.279098	-0.497861		-0.638054	0.0889744	-0.619999		-1.52106	0.633284	0.383649		0.105087	0.184512	-1.26303		-0.64675	-0.457819	-0.596151		-0.590811	-0.358332	0.841695		0.461262	-1.29563	2.01768		-0.0423446	-0.397337	0.403837		-0.371999	0.294108	-0.540526		0.745683	0.711007
-0.385977	-0.382176	-0.0334143		1.11376	1.25216	-0.0115468		-0.536627	0.228421	-1.06344		-1.88645	-1.00816	0.278725		-0.674681	0.233264	-0.283199		-1.14883	0.422005	0.760108		-0.0580018	-0.188131	-1.02745		-1.05001	-0.781261	-0.111915		-0.811724	-0.438982	0.730793		0.0235642	0.414477	0.973623		0.00154664	1.14802	0.988047		-0.927019	-0.349095	-1.06281		-0.832114	0.478255
-0.491564	-0.26717	-0.651973		0.255779	0.305537	-0.0331788		0.188862	-0.891931	-0.874824		-0.252522	-0.467223	-0.748993		-0.654722	0.0601165	-0.345098		-0.443296	0.316365	0.737038		-1.7291	-0.596349	-1.22683		-0.957019	-0.575297	-0.479257		-0.504024	-0.74814	0.928832		0.553505	-0.650839	1.16129		0.617674	1.17415	-0.155222		-1.88057	0.859468	-1.00476		-0.216438	-0.103753
-0.256927	-0.432307	-1.01583		-1.1256	1.50852	-1.31051		-0.22294	-0.02764	0.0146075		-1.25402	-0.150077	0.0731485		-0.634693	0.0312585	0.0191492		0.124933	0.228219	0.867651		-0.689691	0.0247686	-0.628553		-0.86385	0.15957	0.422487		-0.362008	-0.156707	0.176282		1.49803	-0.188248	1.65401		0.529727	1.48844	0.0480891		-1.21165	-1.42115	-0.645021		0.457021	0.613963
-0.890446	-0.370381	-0.397272		-0.581494	-0.91734	-1.07235		-1.08565	-0.555895	-0.807392		1.09147	-0.504431	-2.23375		-0.658048	-0.232622	0.184118		0.928238	-0.10633	1.08274		-0.1192	0.344256	-0.791732		-0.615811	0.189065	-0.44594		-0.440906	-1.05058	1.34075		0.184939	-1.39382	0.797721		1.12374	0.702701	-0.968087		-0.443186	-0.388096	-0.343241		-0.659019	-2.04348
-1.06642	-0.588599	-1.28872		-0.497848	0.344948	-0.660926		-0.164071	-0.0117371	-0.0797012		0.511787	0.0925177	-0.31498		-0.811312	-0.306847	1.00196		0.653931	-0.194476	0.583414		-1.07691	-0.862542	0.223401		0.0666051	-0.63412	0.088557		-0.756496	-1.00353	1.18232		-0.483265	-0.160246	0.86802		-0.702363	0.598001	0.302086		-1.38249	0.118762	-0.354852		0.303102	0.633423
-0.221732	-0.376278	-0.997638		0.109195	-0.345504	0.075191		0.875105	-1.18003	-0.767029		0.669848	0.279098	-0.794713		-0.777978	-0.203764	1.36621		0.242471	-0.423385	0.537333		0.227323	-1.46594	-0.664893		-0.150495	-0.222528	-0.0284326		-0.685488	-0.687652	1.56256		0.968092	-0.328382	1.32553		-0.0642902	1.27885	1.03892		-0.727814	-0.427097	-0.505694		0.822643	0.0902074
-0.327318	-0.45295	-0.852095		-0.644229	-0.246786	0.0968229		-1.49745	-0.763901	-0.41667		-0.91133	0.67093	0.438746		-0.564731	-0.389304	0.974512		-0.0906802	-0.317745	0.660256		-0.975016	0.00705004	-0.682993		1.27621	0.541835	-0.111915		-0.61448	-1.11106	1.9824		-0.18383	-0.664902	0.809386		0.199552	-1.13063	-0.129689		0.282681	-0.0957457	-1.14409		0.880299	0.904967
-0.479832	-0.538467	0.257672		0.381249	-1.68661	-1.13725		-0.340538	-0.427864	-0.443546		0.643473	0.988076	0.324445		-0.508111	-0.690276	0.912613		-0.12991	0.721295	0.329878		-1.81065	-0.365593	-0.175356		-0.677865	-0.692943	-0.345704		-0.843283	-1.07074	1.19817		0.645545	-0.272378	0.0117344		0.46356	1.35742	-0.891869		-1.80938	-1.0508	-0.563747		1.34218	-0.433421
-1.00776	-0.199345	-0.288115		-0.916485	-0.818814	-0.877455		-0.164071	0.324414	0.364966		-1.01683	1.02542	-0.155124		-0.638054	-0.657302	0.4934		-0.286678	-0.21197	0.345258		1.04245	-0.578631	0.676739		1.18322	-1.25168	-0.195397		-1.03264	-1.14467	1.67346		0.829828	-1.04336	1.12609		1.69565	0.440853	0.759393		-0.784763	-1.26531	-1.82882		-0.120175	-0.239461
-0.127877	-0.261272	-1.12499		0.778974	0.187114	0.486618		0.5809	0.180366	1.14651		0.353536	-0.112734	0.141729		-0.824619	-0.26148	1.3181		-0.306293	-0.0183195	0.314498		0.696083	0.0247686	0.241642		-0.615811	-1.07521	0.355758		-0.456685	-0.492748	1.65762		-0.252962	0.778999	1.04403		-0.482412	-0.737759	0.175183		-1.04092	0.469614	-0.911969		-0.485796	-1.28697
-0.691005	0.0866974	-0.0334143		1.40693	-0.108657	-0.292972		0.639769	-0.283816	0.108916		0.459037	0.521692	0.324445		-0.691348	1.17743	1.38686		1.14385	-2.06128	0.322188		0.532995	-0.0993996	-0.809831		-0.0575027	2.0414	0.673029		-0.377788	-0.472586	1.16648		0.000452768	-0.524644	0.903221		-0.988316	-1.70697	0.327619		-0.542846	0.489115	-0.761126		0.130007	-0.258921
-0.397709	-0.364483	-0.342694		0.590567	-0.838519	-1.11562		-0.164071	1.07669	-0.389697		0.0899751	-0.187285	-0.863293		-0.311532	1.49903	0.926408		0.673546	-1.48005	-0.346198		-0.873126	0.290962	-0.0485173		-0.274603	-0.428324	-0.045091		0.0403692	-0.25752	1.58632		0.484374	0.933196	0.692118		-0.284406	-0.528359	-2.31467		-0.727814	-0.582943	-0.888748		0.226143	1.89423
-0.667541	-0.152163	-0.724745		-0.0792114	-0.22708	0.551514		0.502549	-0.0117371	-1.60252		-0.700519	-0.952277	0.735598		0.151622	1.83302	0.514057		0.262086	-1.02224	0.0687111		-0.547108	0.504	-1.08175		-0.0263873	-0.340173	0.00497944		-0.843283	-0.237357	1.26946		0.80692	0.414477	0.797721		-0.0864008	-0.685507	0.683175		-0.87007	2.69173	-0.575357		1.36149	1.71973
-0.397709	-0.287812	-0.76113		0.611479	0.916975	-0.357868		-0.928807	0.388487	-0.861338		-2.54545	-0.784369	-1.95976		0.00501097	2.10513	0.720197		-0.933215	0.281106	0.429731		-0.261783	0.0957811	-0.791732		-1.29805	0.806454	-0.145327		-0.685488	-0.499469	1.49919		-0.0915875	0.26028	0.891556		1.43164	-1.89025	-0.358343		0.254207	0.489115	-0.33163		1.20744	1.71973
-0.116145	-0.278965	-0.379079		-0.0373883	0.699834	-1.57031		0.502549	0.644548	-0.969133		0.221851	0.652258	-1.77704		0.084987	1.43719	0.376535		-0.756832	-1.72659	0.0917221		-0.587801	-0.862542	-0.701092		1.15211	0.15957	-0.779869		-0.772275	-0.775023	1.14272		1.19839	-0.833038	1.31376		0.727567	-2.91171	0.302086		-0.585442	0.567118	-0.703074		0.341582	1.0408
0.329665	-0.234732	-0.124379		2.13944	0.127998	0.486618		0.0320186	-0.187707	-0.901798		-0.120836	-1.36265	-0.909014		0.114961	1.48256	0.63085		-1.1096	0.157837	0.483502		0.573687	-0.276862	-1.13619		0.904068	-0.869412	0.188698		-0.914291	-0.687652	1.19817		1.54405	1.10133	0.574849		0.551672	-1.05206	0.302086		0.837701	2.02903	-0.169177		0.764987	1.15718
-0.057486	-0.334994	-0.906674		-0.0373883	-0.286196	0.50825		-1.71317	-0.315737	-0.780516		-0.726894	0.316441	-1.25159		-0.0449567	1.10325	0.101634		-1.81513	1.17925	-0.046581		-1.85134	-0.986849	-0.773632		-0.708803	-1.19285	0.238768		-0.835393	-0.929602	0.651577		0.484374	1.56392	0.492679		1.5417	0.0741078	-0.256783		-0.158557	0.0797604	-0.691463		1.13048	0.555839
0.411787	-0.388074	-0.651973		1.34419	-0.167964	0.443144		-1.83076	0.212402	-0.834365		-1.46483	-1.49321	0.712738		-0.0216361	0.901199	-0.0426785		0.340395	-0.722811	0.245405		-0.750889	0.663605	-0.755533		-1.88747	-0.751766	0.305592		-0.646039	-0.808627	0.651577		0.34611	1.1434	-0.105534		0.287665	1.75029	0.734051		0.467649	0.489115	-0.714684		1.24592	0.303627
-0.937374	-0.326147	-0.670166		1.05103	-1.09488	0.075191		0.581041	1.01262	-0.254929		-0.147211	-0.299314	0.324445		-0.331491	0.637318	-0.145748		-0.639294	-0.74044	0.460491		-0.445217	-0.418887	-1.40811		0.717906	-0.839917	0.505969		-1.08787	-1.23204	0.374321		-1.10525	1.67606	0.164204		2.17961	-0.868782	-0.0790044		0.0265272	-0.77795	-0.540526		0.0915272	0.982551
-0.949106	-0.461796	-1.25234		0.988292	-0.582159	-0.27134		0.188862	0.75656	-0.443546		-1.12233	0.279098	-0.3607		-0.288211	0.113716	-0.393202		-0.188604	-1.14551	-0.061902		0.81832	-0.543055	-0.864272		-0.86385	-1.45747	0.138627		-0.196323	-0.909439	0.643655		0.230959	-0.0620534	0.656916		1.23364	1.20027	-0.383876		-0.542846	-0.855952	-0.099514		-0.428013	-0.200669
-0.21	-0.370381	-1.54343		0.40216	-0.305902	1.15784		-0.0268507	-0.203725	0.297534		0.0110396	0.988076	0.918479		-0.138274	0.8476	-0.296994		-0.717753	-0.317745	0.368328		0.0235424	1.03639	0.0059229		-0.739919	-1.10454	0.839994		-0.535583	-1.15139	0.730793		1.79747	0.0360159	0.586514		-0.0864008	0.126556	0.0989646		-0.187032	-0.193249	-1.35298		0.0144407	-0.336505
-0.679273	-0.276016	0.0757431		-0.0373883	-1.58789	0.183351		0.620146	-0.491822	0.31102		0.379911	-0.67234	-0.840433		-0.331526	1.03726	0.0810484		-0.443446	-0.95172	0.0840321		0.227323	-0.525337	0.785478		-0.615811	0.483012	0.00497944		-0.243662	-0.855673	0.382243		0.461262	-0.833038	0.387076		-0.130457	-0.999804	-0.485437		0.0833595	-0.836452	-0.378073		0.707203	0.885635
0.0950279	-0.42641	-1.25234		0.967381	0.0489852	1.39579		0.522172	0.0843721	0.0819431		1.59222	-0.765697	0.164589		-0.371479	0.736285	-0.303856		-0.345372	-0.934091	0.0148805		0.0438887	-0.4899	-0.157256		-0.150495	-1.16336	0.572793		-0.535583	-0.963206	0.912989		0.461262	-0.328382	-0.0586679		-0.570359	-0.763885	-0.815651		-0.642391	-0.017743	-1.14409		-0.428013	-0.705093
-0.151341	-0.329096	-0.961252		0.569655	0.581603	0.140087		0.306459	0.916627	-0.645747		0.748973	-0.653669	-0.42928		0.084987	0.534236	-0.186991		-0.247448	0.122579	-0.200205		0.145779	-1.32392	-0.719192		-0.832911	-0.428324	0.77317		-0.425126	-1.02369	0.16836		1.38288	-0.762971	1.20826		-0.0642902	0.571875	-1.04431		0.254207	0.547617	-0.923579		-0.00473568	0.226043
-0.397709	-0.284863	-0.415465		0.444186	1.37058	-1.24562		-0.0660969	0.0363175	-0.793905		0.1691	-0.877592	-0.0638477		-0.00832991	0.196173	-0.283199		-1.03129	0.492386	-0.507513		0.696083	-0.809248	-1.62559		-0.739919	-0.487147	-0.796623		-0.164764	-1.17827	0.334713		0.230959	-0.0620534	0.738984		0.00154664	-0.790207	-1.37471		1.86232	0.138262	-0.33163		0.187663	-0.646841
-0.949106	-0.0342071	-0.306308		1.44875	0.24623	-0.834191		0.522172	1.15667	-0.0931877		-1.30677	-1.00816	-0.109403		-0.1749	0.10544	0.0122874		-1.26637	-0.000690252	-0.369209		-0.38402	0.0247686	-0.392834		0.314644	-0.0462265	-0.49601		-0.148985	-1.00353	-0.227719		-1.03611	0.148148	0.398844		0.0236573	1.14802	1.54711		1.80537	-0.329594	-0.900358		-1.06299	0.361879
-0.139609	-0.169856	-0.215343		-0.644229	0.206819	-1.54868		-0.0464738	0.244439	-0.632261		-0.937705	-0.67234	0.233169		-0.254876	-0.0388496	-0.207648		-1.0509	0.633284	-0.338508		-0.95467	0.0603441	0.36848		-2.50784	-1.19285	-1.46458		0.119267	-0.459144	0.326792		0.760697	-0.132244	0.363643		0.00154664	1.88131	-1.52715		1.09385	-0.699947	-1.00476		0.784163	1.79731
-0.127877	-0.146265	-1.43427		-0.97922	1.72547	-0.855823		0.149616	-0.299719	0.432399		-0.858769	-1.54923	-0.748993		-0.034977	-0.385188	-0.0151598		-2.16775	0.774182	-0.707218		-1.87168	-0.756093	-1.02745		-1.91841	-1.19285	-0.629563		-0.724937	-0.311286	-0.00591478		0.322999	1.04533	-0.516179		-0.0864008	-0.0569145	0.200525		1.9335	-2.14252	-0.888748		1.36136	1.11839
-0.737933	-0.352687	-1.43427		0.381249	1.21275	0.443144		-0.41903	0.308396	-0.47052		-0.595208	-1.54923	-0.223704		-0.271544	-0.0635911	-0.186991		-2.65767	1.00309	-0.207895		-0.567454	-1.19975	0.332281		0.0354898	-0.0755542	0.572793		-0.433016	-0.378494	-0.354465		-0.160719	1.35372	0.305008		1.93771	1.20027	-1.90805		0.197258	0.177104	-0.877137		1.01504	1.19597
-0.303855	-0.626934	-1.47065		-0.895574	1.25216	-0.531134		0.44368	1.73286	-0.969133		0.142725	-1.17607	-0.543416		-0.171574	-0.298614	0.0673247		-1.95213	2.0599	-0.0235107		-0.995363	-0.844824	-0.737292		-0.212549	-1.5163	-0.362362		-0.504024	-0.822069	0.461459		-0.851832	-0.174185	0.926757		0.0896591	1.48844	1.57245		0.424937	-0.232091	-1.27171		0.707203	-0.0649606
-0.292123	-0.488336	-0.561009		0.360337	-0.029836	-0.357868		0.541795	0.804614	-0.227956		0.1691	-1.13872	0.895619		-0.561405	0.0601165	0.163533		-0.149525	-0.10633	-0.115673		0.0235424	-0.4899	-0.356635		-0.957019	-2.16301	0.606205		-0.109536	-0.593561	1.42789		0.0466756	1.15746	-0.445777		0.727567	0.0479819	-1.37471		-0.187032	-0.914454	-0.679852		0.533981	1.42872
-0.374246	-0.340892	-0.76113		-0.267618	1.27186	-0.27134		0.345706	0.0843721	0.297631		0.907034	-0.67234	-1.61702		-0.358173	0.0353749	-0.0564021		-0.95283	1.00309	0.260726		-0.322981	-0.188131	-0.247896		-1.05001	-0.722438	0.622959		-0.519803	-0.647327	0.802087		0.691768	0.722871	-0.0821009		0.81568	0.938423	1.52157		-0.101608	0.00175772	-0.703074		1.05352	1.27356
-0.127877	-0.382176	0.0393573		0.527832	-0.799108	0.378248		-0.438653	0.75656	-1.50821		0.459037	-1.34397	1.03262		-0.324838	0.526003	0.170395		-0.0906802	0.369117	0.360638		-0.791741	1.26714	-1.22683		0.283705	0.277216	1.14061		-0.851173	-0.91616	0.707028		0.89896	-0.272378	1.56017		0.0236573	0.545553	0.505397		-0.400474	1.46367	-0.494178		1.32301	-0.860261
-1.0195	-0.382176	-0.470044		-0.895574	0.364653	2.11027		0.894728	-0.619852	-1.7238		-2.12364	0.521692	-2.27947		-0.504784	0.488912	0.0329443		-1.08998	0.175467	1.08274		0.838666	-0.312437	-0.356635		0.159598	-0.869412	0.505969		-0.795944	-1.01697	1.03181		0.276979	-1.07137	0.727319		-1.40644	-0.764082	-0.23144		-0.286692	-0.5051	-0.552136		0.553284	0.866175
0.130223	-0.423461	-0.124379		-1.20945	-0.128554	-0.48787		0.0907466	-1.34009	-1.26555		0.142725	-0.000705217	-1.50288		-0.318185	0.0147499	-0.475687		-1.38391	0.298736	2.69606		-1.74945	0.290962	0.241642		-0.0263873	-0.134377	0.572793		-0.93796	-0.680931	1.71307		0.115807	-0.0199885	0.586514		0.00154664	-0.633059	-1.60336		0.581547	0.976312	-0.180788		0.707203	-0.317045
0.0950279	-0.526672	0.639723		-0.790813	-0.956751	-0.0548108		0.169239	-1.5322	-0.793905		0.432662	1.86483	-1.02315		-0.604719	0.690918	-0.193853		-0.404217	0.0696911	3.04176		-1.1993	-0.294719	-1.49875		-2.53877	0.0420916	1.39115		-0.795944	-0.855673	1.44374		0.85294	-2.58533	0.0821367		0.0456029	-1.65452	-0.536312		-0.713577	-0.017743	-0.296799		-0.100999	0.226043
-0.221732	-0.508979	0.312251		-1.20945	1.11403	1.30926		1.63984	-1.08403	-1.38692		2.11934	1.67838	-1.45716		-0.701363	2.18347	-0.338236		1.18308	-0.898832	2.45021		0.573687	-0.330156	-0.229796		0.190713	-1.92789	1.17402		-0.204213	-1.29253	1.44374		-0.206739	-0.833038	0.410612		0.837625	-0.947356	-1.37471		-0.343525	1.07382	-0.900358		0.399365	1.23476
-0.702737	1.18663	1.16732		0.778974	-1.31183	-0.877455		-0.28181	1.26868	-0.551439		0.0899751	0.316441	-0.3607		-0.71803	3.50695	-0.8949		0.085703	-2.2198	2.96497		-0.567454	-0.223706	-0.265995		-1.11207	-1.19285	2.22616		-0.433016	-0.949764	2.60029		-0.206739	-0.664902	-0.668649		-0.570359	0.938423	0.734051		0.367988	1.32732	-0.749516		0.283926	1.06014
-0.679273	2.52248	-0.233536		-0.330353	0.0885872	-0.0548108		-0.595497	3.60549	-0.335751		-1.88645	-0.67234	-2.05103		-0.431461	4.73562	-0.551238		-1.61913	-1.60332	2.93421		0.24767	0.734617	-0.374734		-0.832911	-1.281	2.56009		-0.291	-0.875835	2.22797		-0.345002	-0.847101	0.0469355		0.353667	-1.75922	-1.50161		-0.87007	0.859468	-1.23697		-0.254918	1.75852
0.247542	3.36586	0.785266		-0.121035	-0.266491	-0.704399		0.737885	4.29381	-0.996106		-0.516083	0.614915	-0.931709		-0.764671	4.19963	-1.01863		-0.678523	-1.7091	2.87275		-0.38402	0.69918	-1.44431		-1.0189	-1.98671	1.67501		-0.385677	-1.35301	2.02993		-0.483265	-0.706967	0.551313		-0.0423446	-1.18308	-0.714091		-1.4678	1.60017	-0.679852		1.43845	3.931
0.341396	4.10604	-0.160765		1.13467	-0.0101307	1.72069		0.639769	4.80594	-0.537855		1.09147	0.111189	-1.41144		-0.631366	4.09243	-0.991108		0.458084	0.0520618	2.18904		-0.404525	0.983092	-0.954911		-1.143	-1.4868	1.15736		-0.504024	-1.44038	1.73683		-0.345002	-1.09937	0.516112		0.221663	0.990871	-1.40005		-0.329288	1.28832	-0.645021		-0.370357	1.48698
-0.820055	4.2063	-0.160765		1.63716	0.265935	-0.401132		-0.301292	4.03764	-1.1039		0.11635	0.111189	-1.59416		-0.73799	3.73374	-0.812415		-0.639294	0.93271	2.33498		-0.404525	0.841067	-1.37191		-1.5772	0.365534	1.75849		-0.646039	-0.862394	2.02993		0.230959	-0.762971	-0.0234667		0.177607	-1.23553	1.29292		-0.0873709	0.567118	0.120992		-0.0432154	2.78657
-0.479832	5.60997	0.62153		1.51149	-0.956751	0.183351		-1.26212	3.89359	-0.645747		1.43416	-0.467088	0.256029		-0.708016	2.95449	-0.5581		0.00739431	0.703801	2.05074		-1.01587	1.78167	-0.374734		0.562859	-0.575297	1.24084		-0.31467	-0.50619	1.71307		1.52094	-0.0620534	1.05579		1.34369	0.676575	0.403837		-0.628153	-0.290593	-0.192399		-0.986033	2.55382
0.259274	5.2679	-0.561009		0.737151	-1.94297	-1.09398		-0.497381	3.7016	-1.04996		-1.09596	0.838838	0.667182		-0.408141	2.47621	-0.358822		-0.854907	0.0520618	0.998264		-1.19914	2.15445	-1.17239		-0.86385	0.688808	1.45788		-0.914291	-0.936323	1.1744		-0.667548	0.162211	0.0117344		1.89365	-0.659185	0.810269		-0.414711	0.118762	0.132602		-0.562756	2.72845
-0.221732	4.93467	-1.67078		0.946469	-0.897635	-0.726031		-0.909184	1.84487	-0.376211		0.590722	0.85751	-0.155124		-0.51809	2.1917	-1.13549		-0.46291	1.05598	1.07511		-2.09581	0.645886	-1.28127		-0.243664	-0.398996	0.389075		-0.62237	-0.949764	0.897146		0.553505	-0.412512	0.0703685		0.705621	-0.737759	-1.83202		-0.941256	-0.329594	-0.32002		0.610941	1.15718
-0.561955	4.33605	-0.870288		0.63239	-0.384914	-0.661136		-0.654225	1.78092	-0.389697		0.1691	1.4918	0.00473264		-0.704689	1.69284	-0.448168		-0.345372	-0.388127	0.729348		0.614539	1.88826	-1.46255		-1.88747	-1.13403	1.39115		-0.669708	-1.03713	1.12687		-1.17438	-1.95448	0.199405		-0.394465	-1.44493	0.124307		-1.2686	0.0212584	-1.35298		0.495501	1.00201
-0.866983	4.17976	-0.63378		1.67898	-2.39658	-1.00746		-1.47783	1.44477	-0.43006		-0.832394	-0.187285	0.0961731		-0.568093	1.44954	-0.661241		-0.16914	0.650913	0.729348		-0.852779	2.34963	-0.936811		-1.51533	-0.252023	0.389075		-0.969519	-0.633886	0.342635		-0.506377	-1.42182	0.422277		0.13355	-0.18774	1.01358		-1.76667	0.0212584	0.0281071		-1.39013	0.885507
-0.057486	3.46613	-0.0334143		1.11376	-0.22708	-0.228076		-0.22294	1.17269	-0.94216		-0.0153355	0.484349	-0.748993		-0.787992	0.913549	-0.99797		1.14385	2.41207	0.306808		1.18503	2.66912	-1.37191		-0.832911	-0.369501	-0.228809		-0.077977	-0.902719	0.0336931		0.94498	-0.594835	0.856355		-0.174348	-0.0305922	-0.333001		-1.08363	-0.290593	0.0397177		-0.197134	1.0796
0.353128	3.3983	-0.615587		-0.623318	-1.154	0.248457		1.14955	0.548439	-0.928674		0.511787	0.316441	-0.292284		-0.83796	1.14446	-0.276337		-0.0514504	2.69387	0.514262		-0.934324	2.08344	-0.592353		-0.553757	-0.987058	0.339004		-0.851173	-0.680931	0.572361		-2.83313	-1.54802	-0.304973		1.56365	-0.894907	-0.104347		-1.39662	-0.602603	-0.598578		1.16896	0.128999
-0.0926815	2.99725	1.56756		0.213753	-1.70632	0.075191		-1.08565	1.49282	-0.632261		1.40778	0.0179662	-0.748993		-0.787992	0.567253	-0.338236		-0.247448	0.580532	0.352948		-1.54567	1.19613	-1.28127		1.30715	-1.45747	-0.228809		-0.60659	-1.12451	0.223811		0.34611	-0.833038	0.738984		0.507616	-1.89025	0.251401		-0.599679	0.196605	0.0164965		-0.889897	0.323087
0.23581	2.61685	-0.470044		-0.0373883	-1.25271	0.270089		-1.28174	1.70094	-0.497493		-0.806019	0.540229	-1.09173		-0.624713	0.57137	-0.448168		0.575623	1.70758	0.0302607		-0.363673	2.01243	-1.58939		0.593798	-0.810589	-0.295633		-0.448795	-0.855673	-0.3307		-0.805812	-1.01536	0.750752		0.0896591	1.82906	1.06427		-0.670865	0.157763	-0.819084		0.918906	0.711007
0.00117318	2.2158	-1.07041		-1.00013	-0.759698	-1.18072		-0.0857199	-0.555895	-1.57554		0.248226	0.204412	-1.5486		-0.59474	0.216756	-0.530653		-0.188604	1.84848	0.0687111		-0.95467	0.237806	-1.04555		-2.22868	0.57133	0.27218		-0.543472	-0.99681	0.31887		-0.114699	-0.160246	0.809386		0.507616	0.676575	1.39467		-0.927019	0.0212584	-0.645021		0.399365	-0.142545
-0.925642	1.89437	0.0757431		0.423072	-0.523043	-0.552766		0.855482	0.14833	0.364966		-1.01683	0.894718	-1.13729		-0.571419	0.373438	-0.819277		-1.22714	1.26739	0.153184		-1.36223	1.81725	-1.33557		-1.39122	0.0714193	-1.06382		-0.535583	-0.855673	-0.592112		1.22151	-0.30038	0.563081		-0.196459	0.466978	2.58862		-1.48204	0.547617	-0.204009		-1.27469	-0.297713
-0.33905	1.55525	-0.688359		-0.497848	-2.0614	-0.141339		0.286836	0.612511	-0.780516		1.09147	0.484349	0.461606		-0.604719	0.278631	-0.235095		-0.678523	1.98938	-0.284678		-1.38258	1.16055	-0.936811		-0.739919	-1.25168	-0.612905		-0.906401	-0.391936	-0.211876		-0.483265	0.0360159	0.316776		0.441614	-0.397337	0.784926		-0.927019	0.372111	-0.656631		0.534108	-0.705093
-0.245195	1.71743	0.257672		0.569655	-1.07517	1.24437		-0.575874	-0.571913	-0.0258521		0.195475	-0.0193767	0.438746		-0.767998	0.134298	-0.757449		-0.815677	0.72143	-0.161814		-1.58652	0.450706	-1.29937		-0.894965	-0.839917	-0.49601		-0.251552	-0.539794	-0.164346		-1.47381	-0.566709	-0.0586679		-1.36238	-0.135489	1.01358		-0.784763	-0.115246	-1.14409		0.418542	0.827383
-0.491564	1.82065	0.49418		1.30217	-0.739801	-1.46215		-0.791586	0.804614	-0.955647		-0.595208	-0.112734	0.895619		-0.934568	-0.158441	-0.448168		-1.40352	0.333858	-0.169504		-0.628652	0.00705004	-1.04555		-0.801796	-1.04588	0.539381		-0.425126	-0.768302	-0.703014		1.72834	-0.188248	0.351874		2.0476	0.388404	1.97888		-0.428948	-0.466099	-0.656631		0.206967	0.303627
-0.0809497	1.59948	0.876231		-0.162858	-0.108849	-0.314604		-1.61505	0.644548	-1.33298		0.0636	0.353784	0.598602		-0.97123	-0.381072	-0.296994		0.320931	0.245848	-0.499822		-1.87168	-0.401168	-0.773632		0.469867	-0.63412	-0.512669		-1.00108	-0.472586	-0.607955		0.30009	-0.440638	0.305008		0.771623	1.20027	0.683175		-0.500135	-0.154248	-1.17892		-0.120175	-1.03489
-1.39492	1.47268	-1.52523		1.51149	-1.82455	-1.98173		0.345706	-1.30817	-0.915187		0.327161	0.72681	-1.27445		-0.83796	0.154923	-0.723069		0.144548	1.37303	-0.0849722		0.00303711	1.30258	-0.157256		0.0666051	-1.6926	-0.529422		-0.795944	0.172613	-0.78223		-0.920963	-1.28169	0.504447		0.903627	-0.292637	-0.155222		-1.18317	1.38583	-0.610189		1.05352	0.0126234
0.446983	1.37536	-0.178958		-0.853548	0.0292799	-1.57031		0.639769	1.15667	-1.19821		-0.384397	-0.560446	-0.657717		-0.144927	0.286864	-0.729931		0.908774	0.492386	-0.284737		-0.567454	1.74624	-0.592353		1.40032	-1.13403	-0.963588		-0.653929	-0.0155699	-1.12286		-2.94828	-0.230313	-0.340174		-0.702363	-1.18308	-0.0790044		-1.35402	1.38567	-0.354852		-0.293397	1.13772
-0.0926815	1.2751	-0.0152214		0.904443	-1.07517	0.681306		-0.55625	0.308396	-0.699597		1.48672	-0.504431	0.0960086		0.231563	0.509537	-0.48941		0.869544	-0.986978	-0.207895		-0.241436	0.734617	-1.28127		-1.20506	-0.987058	-0.228809		0.221833	-0.486028	-0.314857		-0.229851	-0.188248	0.821154		0.13355	-1.70697	0.657833		0.581547	1.26882	-0.877137		0.130007	1.2541
0.36486	1.21612	-1.41608		0.360337	-0.562453	-0.509502		0.208344	1.20472	-0.174107		0.617097	0.465678	1.12389		-0.0416301	0.361088	-0.530653		1.41816	-0.617171	0.0379507		-0.445217	0.929937	0.821677		-0.0575027	0.747631	-0.49601		-0.851173	-0.291124	-0.82976		-1.49692	-0.440638	1.2317		-1.60444	-1.39267	2.05529		-0.31505	3.51044	-0.145956		-0.312574	-0.452881
0.634692	1.07458	-1.27053		0.318514	-0.345504	-0.48787		-0.438653	0.10039	-0.834365		1.48672	0.876047	0.712738		0.138281	0.0229827	-0.805553		0.301316	0.439634	-0.699587		0.960903	0.628168	-0.338535		-1.143	-1.92789	-0.228809		-0.456685	-0.371774	-1.14662		-2.02687	-1.08543	0.844587		0.0456029	-0.266315	1.49623		0.0975968	2.41888	-0.807474		-0.832114	-0.355965
-0.808324	0.85046	0.876231		-0.0792114	-2.02199	-0.141339		0.855482	0.996718	-0.322265		0.907034	0.85751	-0.589137		0.181596	-0.199648	-1.1836		0.947853	-0.300116	0.199265		0.145779	1.16055	0.0421221		1.24528	1.51216	-0.579493		-0.780165	-0.418819	-0.869368		-1.03611	1.17152	0.0469355		-0.878423	-0.816333	0.657833		-0.898544	2.55539	-1.09764		-0.0816952	-1.09301
0.49391	0.588009	0.0757431		0.799885	-0.44403	-1.57031		0.639769	-0.939985	-0.672721		1.17059	0.390992	-0.292284		-0.15158	-0.286222	-0.681827		0.379625	0.228219	-0.79944		0.206977	1.42675	-1.28127		0.25259	1.48267	0.322346		-1.04053	-0.398657	-1.03572		-1.28953	0.386475	0.375411		-2.74842	-0.423463	-0.129689		-1.08363	0.255107	-0.737905		0.149183	-0.161877
-0.292123	0.331455	0.403215		0.443983	-1.27242	0.659674		-0.909184	0.0363175	-1.27903		-0.358022	-0.299314	-1.36572		0.00833753	0.245656	-0.839934		-0.46291	-0.493766	-0.492132		-0.913977	-1.02229	-1.17239		-0.18161	-0.0462265	-1.71512		-1.20621	-0.244078	-0.996113		-1.70432	0.652804	0.516112		-0.41641	1.22659	-0.282125		-0.243981	0.820466	-0.424515		-0.620539	0.361879
-0.855251	0.151573	-0.888481		0.988292	-0.601864	-0.726031		0.44368	-0.283816	0.526708		0.1691	0.409664	-0.954569		-0.094959	0.319838	-0.654379		0.869544	-0.722811	-0.830141		1.36847	1.19613	-0.519814		-0.18161	1.39452	-0.813281		-0.551362	-0.512911	-0.409916		-0.598417	-0.608774	-0.187704		-0.306352	-1.1045	-0.358343		-0.428948	1.42467	-0.691463		-0.158655	0.633423
-1.19547	0.0719529	-0.63378		-0.372176	-1.154	-1.33215		1.24766	-0.763901	0.176252		0.537972	1.09997	0.347305		-0.338179	0.0889744	-0.400064		-0.110295	0.650913	-0.561284		0.166125	0.0780626	-0.0121767		0.221651	0.747631	-0.045091		0.198164	0.31375	-0.0296795		-1.2204	0.330347	-0.351942		0.177607	1.20027	-0.510779		-0.443186	0.956971	-0.703074		-1.96746	-0.142545
-0.327318	0.0277196	-0.251729		2.80922	-1.1936	-0.985825		0.44368	-0.283816	-0.618774		-0.410582	0.540364	-0.200844		-0.381493	-0.372839	-0.606275		-0.325757	-0.300116	-0.737978		-0.587801	-0.756093	-1.15429		1.21416	0.189065	-0.579493		-0.267331	0.327192	-0.623798		0.484374	-0.286441	0.715551		0.0896591	0.231256	1.06427		-0.414711	1.38567	-0.424515		-0.659019	0.284167
0.388324	0.157471	-0.124379		0.799885	-1.33153	-1.74357		-0.28181	0.804614	-0.537952		0.11635	-0.914935	0.073313		-0.164921	-0.179023	-0.860519		1.24177	-0.564283	-0.492132		-0.322981	-0.0639625	-0.99111		-0.770857	1.24754	-0.0951614		-0.0937565	0.320471	-1.06741		-1.40468	-0.55277	0.656916		-0.196294	-0.213866	-0.688748		-0.00194731	0.605959	-0.285188		-0.408837	-0.685633
-0.479832	0.0483618	-0.924867		0.506921	-0.858224	-2.04684		0.169239	-0.63587	-1.42729		0.0110396	0.390992	-1.36572		-0.261529	0.0229827	-0.544376		-0.54137	-0.0183195	-0.277047		-1.54567	1.46232	-2.02448		-0.64675	2.65879	-0.946929		0.0167	-0.318007	-1.10702		0.507282	0.0219531	0.645148		0.397558	0.0479819	1.44536		0.0122899	1.60017	-0.238841		0.803466	-0.860261
-0.374246	0.201704	0.730688		-0.267618	0.916784	-1.37562		-1.37971	0.75656	-1.53508		0.142725	-1.26942	-2.62204		-0.344832	-0.174907	-0.530653		0.0464732	-1.32153	-0.968444		-1.21965	0.645886	-0.501714		0.159598	0.100914	-1.16396		-0.109536	-0.277682	-0.615877		0.737788	0.274343	2.04112		0.155661	1.61946	1.19136		-0.813238	1.61967	-0.9468		-0.735978	-1.24818
-1.23067	0.287222	0.330444		0.130107	-0.720096	0.702938		-0.595497	-0.331755	-1.48123		0.775348	0.596244	0.507162		-0.168247	0.431153	-0.200786		0.889159	-1.55057	-0.0926623		-0.404366	-0.188131	-0.392834		0.655852	0.57133	-1.04707		0.31651	0.266705	-0.877289		0.714677	0.554735	1.41937		0.749678	0.624127	1.54711		-0.571204	0.839967	-0.0879035		-0.812938	-0.355837
0.188883	0.272478	-0.742938		-0.204681	1.0155	-1.52704		-1.30136	0.612511	-0.847851		-0.0417106	1.28655	-2.18803		-0.288211	0.740401	-0.393202		0.595087	-1.53294	-0.691897		-0.363673	1.88826	-1.11809		-2.01158	-0.516642	-0.612905		-0.0937565	-0.116382	-0.639642		1.4289	-0.118181	1.41937		0.529562	-1.47125	1.6742		-0.813238	0.937471	-1.14409		0.610941	-2.08227
-0.515028	0.042464	0.657916		-1.23036	0.877374	-2.45806		-0.536627	0.436427	-2.06067		-1.28039	-0.61646	-0.452141		-0.278197	0.637318	-0.833072		-1.03129	-1.76185	-0.691897		-0.343327	1.63979	-2.16956		-0.739919	0.629985	-1.11389		0.403298	0.522096	-1.20207		-0.759791	0.120146	0.61005		2.44362	1.40987	-0.00259586		-2.16519	1.22982	-1.32976		0.572461	-0.879593
-0.315586	0.201704	-1.3433		-1.69082	-0.483441	-0.249708		-1.1249	1.23676	-1.88544		-1.99195	0.85751	-1.63988		-0.588052	0.303372	-0.681827		-0.247448	-0.916461	-0.860901		-1.76979	2.89988	-0.809831		-1.20506	2.74694	-0.896764		-0.077977	-0.0290116	-1.03572		-1.84238	-0.46864	0.340209		0.00154664	-0.659185	0.683366		-0.343525	0.508615	-0.586968		0.918906	-1.69435
-0.444637	0.257733	-0.087993		0.151019	-0.818814	0.962941		-0.61512	-0.02764	-0.457033		1.61859	-0.411208	1.03262		-0.551425	0.216756	-0.221371		0.379625	-1.18063	-0.39228		1.47036	2.2609	-0.864272		-0.336657	-0.310846	0.021733		0.079818	0.219659	-1.01196		0.0235642	-0.833038	1.11443		1.69565	-1.2092	0.606957		-0.742051	1.61967	-1.46909		-1.33248	-1.24818
-0.644078	0.296069	-1.32511		0.276691	0.581603	-0.357868		-1.0464	-1.06802	-2.2358		-1.04321	0.204546	-0.177984		-0.321511	0.307489	-0.262614		-1.05075	-0.194476	-0.430671		-1.01587	1.58649	-1.69813		-1.11207	0.100914	-1.28086		-0.464575	-0.0693365	-1.01988		-1.47381	-0.875103	0.363643		1.23364	-0.580611	1.39467		-0.272455	-0.0957457	-0.691463		1.32301	-1.4616
-0.221732	0.411075	-1.52523		-0.686255	-0.44403	-2.06847		-1.73279	-0.395828	-1.7238		-3.33594	0.801495	-1.04601		-0.444802	0.777492	-0.283199		-0.208219	-0.493766	-0.39228		-1.50497	1.88826	-0.682993		-1.17412	-0.0755542	-0.980341		-0.077977	0.0718008	-1.04364		0.369222	-0.048114	0.797721		1.7836	0.283704	1.57245		-0.69934	0.878969	-0.784252		0.206967	-0.802009
-0.186536	0.0336174	0.148515		-0.162858	-1.96268	-0.985825		0.463303	-0.875913	-1.31949		-1.25402	1.0813	-0.38356		-0.428135	1.35062	-0.695622		-1.69744	-2.07891	-1.09906		-0.771235	2.95303	-1.02745		-0.584696	0.9241	-0.813281		-0.504024	-0.304565	-1.0278		0.484374	-1.19756	0.586514		0.397723	-1.23533	0.63249		-1.25436	0.391611	-1.41103		-0.755155	-0.181337
0.177151	0.110289	-1.21595		0.40216	1.31127	-1.57031		-1.0073	-0.715961	-0.43006		-1.72839	1.80895	0.530022		-0.414828	1.12795	-0.571895		-1.54067	-2.29019	-0.645757		-0.95467	1.5332	0.0240225		-0.119557	-1.31033	-0.362362		-0.551362	-0.405378	-0.726779		0.322999	-0.819099	1.1965		0.727567	-0.00446628	-1.34918		-0.443186	2.20438	-0.63341		0.0722238	0.148459
0.153687	1.08047	0.0393573		-0.141946	1.29157	0.183351		-0.771963	-0.731979	-0.618774		-0.91133	2.23799	-0.292284		-0.714669	1.77942	-0.949866		-0.0906802	-1.30403	-0.78406		-0.913977	1.0541	-0.356635		-1.23617	-1.25168	-0.0617494		-0.685488	-0.237357	-1.00403		-0.944075	-0.875103	0.797721		2.00371	-0.764082	-0.61253		-1.04092	2.06803	-0.842305		-0.620539	-0.646841
0.611229	1.10996	-0.342694		-0.51876	0.226524	-2.47969		-1.34061	0.996718	-0.901798		-0.226146	0.297769	-1.06887		-0.614734	1.84125	-0.35196		0.164012	-2.37833	-0.515203		-1.03621	0.663605	-0.664893		0.128659	-1.19285	-0.612905		-0.393567	-0.553236	-0.82976		2.85715	0.792938	1.52497		1.18958	0.624127	-1.24762		-1.31131	1.69768	-0.6218		0.12988	0.517047
-0.820055	0.944825	0.62153		-1.81629	-0.976647	-0.942561		-1.14452	1.01262	-1.31949		-0.147211	1.0813	-0.589137		-0.534758	1.63097	-0.729931		0.0268583	-2.00839	-1.02991		-0.322981	1.78167	-0.701092		-1.5772	0.0714193	-0.830035		-0.322559	-0.378494	-0.497053		-0.137608	0.610739	0.117338		0.837625	0.20513	0.784926		-0.670865	-0.23225	-0.5174		-0.293397	0.711007
-1.40665	0.791482	-0.63378		-1.10469	-0.582159	-1.41888		-0.88956	-0.571913	-1.60252		0.801533	2.35002	-0.817573		-0.771324	1.22691	-0.537514		-0.54137	-1.2864	-0.761049		0.00319607	0.575012	-0.411075		0.531744	0.600658	-0.262221		0.0403692	-0.99681	-0.607955		0.553505	-1.81435	0.997056		-0.218405	-0.711633	0.480055		-0.742051	0.274607	-0.9468		0.283926	-0.220129
-0.385977	0.688271	-0.688359		-1.16763	-1.07517	-2.50132		-0.713094	-0.107731	-1.45426		-3.01982	2.79773	-1.57146		-0.401487	1.21456	-0.716207		-1.81498	-0.810821	-0.638126		-1.21965	0.0957811	-1.39001		-0.305541	0.100914	-1.36444		0.206054	-0.969927	-0.956505		1.4289	-0.664902	0.809386		-0.636361	-2.36169	1.9282		-0.485897	-0.79745	0.0164965		0.437845	-0.627509
-0.702737	0.216449	0.312251		-0.162858	-0.70039	-2.41479		-0.75234	-0.683925	-1.79113		0.142725	1.11864	-2.69062		-0.394834	0.822858	-0.276337		-0.384602	-0.722811	-0.415291		-0.913977	0.770193	-1.46255		-0.0575027	0.777126	-0.262221		0.553203	-1.24548	-0.623798		-0.713569	-0.847101	0.222838		-1.60444	-0.711633	-0.333001		-0.357762	1.05431	-0.807474		1.16896	-0.0649606
-0.632346	0.275426	1.29467		-0.183769	-0.0692466	-2.19826		-0.183694	-0.0436582	-0.16062		-1.64926	1.02542	-0.40642		-0.664701	0.299256	-0.482549		-0.208219	-0.123959	-0.615055		-0.363673	0.858924	0.912316		-0.367595	0.747631	-0.312292		0.119267	-0.741419	-0.734701		0.369222	-0.496642	0.821154		-0.438356	-0.266315	-0.307658		-0.770526	-1.44065	-0.737905		-1.25552	-0.724425
-1.05469	0.316711	0.639723		-0.707167	-0.483441	-1.20235		-1.32099	0.196384	-0.780516		-0.173586	-0.336523	-1.5713		-0.624713	0.311605	-0.757449		-0.286678	-1.21589	-0.415291		-0.526762	0.30868	-1.51685		0.966121	-1.07521	-0.395774		0.450636	-1.43366	-0.861446		1.26753	-0.566709	0.738984		0.199552	-0.344889	0.861144		-1.2686	-0.758449	-0.923579		-1.17856	-0.181337
0.247542	0.189909	-0.0516072		-1.04195	-0.0889519	-1.41888		-1.98761	-0.843992	-1.22518		-0.674144	0.820167	-1.70846		-0.621387	0.0436078	-0.750588		-0.267063	-0.141589	0.429731		-1.70875	0.148937	-1.8432		0.99706	-1.13403	0.305592		-0.0621975	-1.28581	-0.655485		-1.15127	-0.847101	-0.0468997		0.30961	-0.00446628	1.39467		-0.998205	-0.232091	-0.343241		-0.274094	-0.937845
-0.561955	0.0542596	0.803459		-0.790813	-1.11458	-1.11562		-0.987676	0.10039	-1.30601		-0.384397	1.7716	-1.4343		-0.61806	0.0559571	-0.640584		-0.972445	-0.194476	1.68966		-0.0783481	0.645886	-1.08175		-1.60832	-0.928235	0.556135		-0.188434	-1.23204	-0.306935		2.46547	-1.44995	0.199405		1.56365	0.598001	-1.50161		-0.941256	-0.446598	-1.00476		-0.235614	0.323087
-0.608882	-0.0165138	0.184901		-1.1256	-1.11458	-1.22399		-1.02678	-1.13209	-1.11739		-1.14852	1.67838	-1.00029		-0.354846	-0.0677076	-0.805553		-0.815677	-0.705182	2.13521		-0.547108	-0.170412	-2.00638		-1.05001	0.777126	2.47661		-0.0937565	-1.02369	0.683263		0.576414	-0.566709	1.00882		0.859736	0.781275	-0.764776		-1.88057	-1.0703	0.237002		-1.50557	0.0320834
-0.573687	-0.116776	-0.76113		-0.476937	-2.02199	0.746412		-2.36016	-1.08403	1.99558		-0.358022	1.0813	1.76348		-0.984571	-0.150165	-0.503134		-0.188604	-2.23743	2.37343		-1.36223	-0.134975	0.0059229		-1.7943	-0.0462265	3.42852		0.127156	-0.553236	1.30115		-2.11891	-1.75822	-0.821118		0.617674	-0.973482	-1.55249		-1.05515	-1.47965	0.608445		-0.966857	-0.258921
-0.608882	-0.0489516	-1.83451		-0.476937	0.0292799	0.075191		0.502549	-1.46812	1.17348		-0.779644	0.950733	0.598602		-0.704689	-0.44702	-0.125163		-1.07037	-0.493766	2.0815		-0.0988534	-0.365593	0.350381		0.469867	-0.457819	4.66438		0.253392	0.0314759	3.03597		0.0695843	-0.342445	-2.21709		0.0236573	-0.0830404	-3.45794		-0.927019	-0.173589	0.0164965		0.206967	-1.20939
-0.245195	-0.222936	-0.415465		-1.60697	-0.641275	0.183351		-1.10527	-1.13209	1.52384		0.195475	-0.691012	2.28893		-0.844613	-0.471762	0.73392		1.98639	-0.194476	1.61282		1.24623	-1.00457	0.531659		0.749021	0.394861	5.06514		-0.338339	1.26811	2.71119		-0.897852	-1.46389	-1.3959		0.0896591	-0.528359	-0.968087		-1.25436	-0.79745	-0.157567		-0.177958	-1.48093
-0.855251	-0.178703	-0.561009		-0.0164768	-0.818814	-0.574398		-1.34061	0.452445	1.64512		-0.621583	1.6037	1.48949		-0.61806	-0.455296	0.582746		0.105318	1.23214	1.13651		-1.56601	0.0247686	0.223401		-1.05001	0.365534	3.91285		-0.164764	1.27483	2.66366		-0.575305	-0.538707	-1.72437		0.441614	-0.449785	-1.60317		-0.542846	-0.699947	0.132602		-0.562756	-0.394629
-0.855251	-0.152163	-0.688359		-0.560583	-0.503146	-0.0115468		-0.850314	0.724524	0.742298		-0.305272	1.11864	1.14675		-0.638054	-0.562495	0.73392		-0.50214	-0.758069	1.3132		-0.832433	-0.898118	-0.719192		-0.584696	0.777126	4.28029		-0.0227488	1.05304	2.48938		-0.114699	-1.59008	-0.434009		1.03563	-0.606933	-1.4254		-1.32555	-1.32381	-0.099514		-0.293397	-1.07355
-0.479832	0.0395151	-0.160765		-0.602406	-0.956751	1.0711		-1.18377	0.676584	-0.335751		-1.70201	0.484349	-0.748993		-0.76131	-0.698552	0.486538		-0.756983	-0.247228	1.35165		-0.608147	-0.560912	-0.864272		-0.150495	1.10057	2.64367		-0.0858668	1.07992	1.9428		-0.160719	0.484544	-0.457442		2.61968	-0.711633	-1.98445		-0.642391	-1.26531	1.24674		-0.793634	-0.685633
-0.174804	-0.0961338	0.166708		-0.937397	-0.0101307	-0.812559		-0.61512	0.132311	-0.47052		-0.226146	0.820167	0.278889		-0.62804	-0.54187	0.431572		0.36001	-0.476273	1.40542		-0.200744	0.415268	-0.302336		0.407813	0.806454	2.79398		0.000920471	0.824533	1.83981		-0.0915875	0.42854	-0.410576		0.727567	-0.947356	-1.1714		0.254207	-0.77795	2.75555		-0.678195	-0.646841
-0.139609	0.0542596	-0.688359		-0.28853	0.0292799	0.854571		-1.63467	-0.555895	-0.0258521		-1.3857	0.409664	-0.0409876		-0.62804	-0.595469	0.369673		-1.26637	-0.669923	1.06742		-1.46412	-0.702799	-1.00935		-0.801796	-0.781261	1.85873		-0.62237	0.905183	1.23777		-0.621528	-0.762971	-0.093869		1.49764	-0.816333	-0.688558		0.367988	-0.446598	2.0592		-1.04382	-0.375297
-1.44184	-0.146265	-0.0698001		-0.769901	-0.0692466	0.421512		-0.830832	0.0363175	-0.106674		-1.99195	1.13731	0.0731485		-0.634728	-0.104841	0.4934		-1.01167	-1.21589	0.898412		-0.200585	-0.046244	-0.936811		-1.51533	0.982923	3.06118		-0.354118	0.663233	1.37244		-0.0455673	-0.580772	-0.563045		-1.05448	-0.397337	-0.180565		0.524598	-1.63566	1.60657		-0.966857	-0.860261
-0.937374	-0.246527	-0.924867		-0.372176	-1.27242	1.22273		-0.791586	0.500499	0.028094		-0.832394	1.00675	0.781318		-0.548099	-0.0800998	-0.0701972		-0.443296	-0.986978	0.429731		-0.48591	0.521718	0.549759		0.128659	-0.398996	3.32838		-0.61448	0.831254	0.976362		-0.667548	0.0360159	-0.316741		-0.966371	1.51457	-1.32383		-1.61017	-0.271092	2.95283		-0.100999	0.769131
-1.2424	-0.361534	-2.19837		-0.769901	-0.0495413	-0.401132		-1.36023	-1.26012	1.40256		0.300786	1.26788	0.986895		-0.644707	-0.517128	-0.441306		0.203241	-1.56806	0.337568		0.736776	1.37359	0.169102		-1.23617	0.9241	2.24282		-0.724937	0.320471	0.849616		-1.03611	-0.0901789	-1.19656		0.903627	-0.109166	-1.55249		-0.685102	-1.01196	2.19843		0.437845	-0.317045
-0.163073	-0.178703	-0.542816		-1.98379	-0.148259	1.63395		-1.81114	0.0843721	0.728812		-0.700519	-0.112734	2.10622		-1.01122	-0.624327	-0.186991		-1.48198	-0.986978	0.107102		-1.1993	0.681462	-0.356635		-0.336657	0.306711	1.65835		-0.456685	0.320471	0.66742		1.17549	-0.440638	-1.26686		1.49764	-0.371211	-1.12052		-1.45356	-0.933955	0.724456		-1.35165	-0.976637
-0.0809497	-0.093185	0.403215		-0.539671	-2.23874	0.897835		-2.30129	0.0683539	1.2544		-1.06958	0.223084	1.00975		-0.65136	-0.8717	-0.461892		0.536393	-1.49768	0.299177		-2.36079	1.63979	0.332281		-0.274603	0.0714193	1.95896		-0.62237	1.43613	0.857538		0.461262	0.288406	-1.37247		0.0675485	0.938423	-0.205907		-0.927019	-1.0703	0.898615		0.187663	-0.957177
0.00117318	0.042464	0.385023		-0.916485	-1.25271	-0.3795		-1.18377	0.292378	0.60753		0.0110396	-0.261971	1.39805		-0.544737	-0.962433	-0.379407		-0.933215	-1.83237	0.253036		-1.26034	1.33802	0.114662		-1.5772	0.0125964	1.29091		-0.835393	1.57054	0.920911		-0.920963	-0.608774	0.10557		1.29964	-0.240189	0.937362		-0.998205	-0.349095	0.956572		-0.274094	-0.743885
0.0246369	-0.252425	0.876231		0.988292	2.15937	1.56906		-1.43858	0.196384	0.243684		0.0374147	1.17466	0.118869		-0.904595	-0.68616	-0.901762		-0.815677	0.492386	0.114792		-1.30103	1.0541	0.241642		-1.08095	1.21805	1.35774		-0.417236	2.2023	0.86546		0.783808	0.0500787	-0.351942		0.243608	-0.214063	0.861144		0.0265272	0.177264	0.585224		-0.658892	-0.840801
0.012905	-0.00176933	-1.30692		0.486009	2.17907	0.573146		-0.830832	-0.827973	0.890553		0.907034	1.52914	0.667182		-0.867933	-0.574844	-0.45503		-0.874522	0.580396	0.0456408		-0.261783	1.62193	-0.447274		0.966121	0.865277	1.55811		-0.409347	1.75201	0.200046		-0.69066	-0.104118	-0.457545		0.969629	-0.00446628	-1.90805		-1.7809	-0.914454	-0.134346		-0.274094	-1.65556
-0.0457542	0.189909	-1.17957		-0.0373883	1.46911	0.50804		-0.75234	0.00428112	1.17348		-0.358022	0.0366377	0.575742		-0.438149	-0.191415	-0.709345		0.752006	0.422005	-0.484442		0.431104	1.19613	1.40185		-0.677865	-0.134377	0.639617		-0.377788	1.6848	0.279262		0.968092	0.190213	-2.04108		0.507616	0.20513	1.47089		-1.2686	0.333109	-0.250452		-0.177958	-1.15126
-0.620614	-0.255374	-0.324501		2.09762	0.798552	0.118455		-0.61512	-0.0436582	2.04942		-0.358022	0.503021	0.895619		-0.498096	-0.249131	-0.778106		0.379625	-1.163	-0.0542119		-0.445217	1.3203	0.36848		-0.398711	0.541835	2.20941		-1.15887	1.8797	-0.306935		-1.08213	-0.202311	-0.598247		0.397723	0.624127	-0.155032		-0.0161846	0.586458	-0.447736		-0.139478	-2.21811
0.411787	-0.104981	0.312251		0.17193	1.66635	0.161719		-1.16414	-0.395828	-0.969133		-0.358022	2.31267	0.415886		-0.364826	-0.550103	-0.68876		-0.110295	-0.405756	0.314498		-1.24	2.06572	0.0059229		0.593798	0.953427	0.873406		-0.772275	1.51678	0.358478		0.276979	-0.538707	-0.269771		1.58559	-1.78555	-0.104347		-0.158557	0.0602598	-0.0530717		-0.177958	-1.15126
0.118492	-0.0283094	0.803459		-0.916485	0.00957461	0.0968229		-0.61512	-0.972022	0.135889		0.221851	4.06645	-0.0638477		-0.48479	-0.240855	-0.138887		0.222856	-0.405756	-0.00813058		-0.669345	1.17827	-0.284095		0.624913	0.512507	1.05712		-0.653929	1.16057	-0.00591478		-0.529285	-2.15074	-0.879752		-1.23038	-0.947356	0.378304		-0.0588963	0.781465	-0.169177		1.6885	-1.50039
0.0481005	0.26658	-0.451851		0.820797	-0.266491	0.486618		-0.0072276	0.676584	0.809634		0.617097	1.19333	-0.132264		-0.314858	0.328114	0.197842		1.90808	-0.687552	0.0840321		-1.1381	0.628168	0.40468		-0.584696	-0.722438	1.00705		-0.133205	1.63103	0.287184		0.80692	-0.0340512	0.0821367		-1.36238	-0.475911	0.429179		-0.927019	1.19082	0.0629388		0.0144407	0.904967
-0.855251	0.207602	0.785266		-0.162858	-0.029836	0.854571		-0.0857199	-0.427864	0.917429		-1.06958	0.0738463	1.23819		-0.35152	0.352812	0.685816		-0.110295	0.333858	-0.0235107		-1.21965	0.645886	1.0936		-0.0263873	-0.369501	0.739853		-0.717047	1.66464	0.406008		-1.01321	-0.706967	-0.70385		-0.438356	0.388404	0.352961		0.0833595	-0.368595	0.00488596		-1.0823	1.15718
-0.644078	0.434667	1.16732		0.0673724	0.344948	1.00621		0.404434	0.484481	1.36219		0.11635	-0.467088	0.575742		-0.691348	0.447662	-0.0564021		2.10392	-1.02224	0.00724958		-0.0173092	1.51562	0.876117		-0.18161	-0.369501	0.823335		-0.811724	1.43613	0.580283		-1.2204	-0.21625	-1.80654		-0.790311	-0.947356	-0.409219		-1.4678	-0.0567443	0.759288		0.64942	1.85544
0.271005	1.13355	-0.524623		0.486009	-0.601864	1.09273		-0.301292	1.54088	0.445788		-0.568833	-0.448551	1.42091		-0.358173	0.51777	0.713335		0.0660881	-0.529025	-0.192515		0.797815	0.770193	0.295941		-0.677865	-1.22218	0.389075		-0.543472	1.57727	-0.156425		0.484374	1.29759	-1.72437		0.48567	0.545553	-0.104347		-0.329288	0.430613	-0.33163		0.110704	1.50631
-0.221732	1.2692	-0.906674		-0.0373883	-0.207375	0.702938		-1.0073	1.81295	0.796244		0.11635	0.67093	1.16961		0.244904	1.16508	1.02262		0.39924	-0.6348	-0.215585		-2.11632	2.03015	0.295941		0.99706	0.130242	0.372416		-1.43501	0.622908	0.239654		-0.0915875	0.554735	-0.70385		0.947683	-1.26165	0.0227466		-0.258101	1.95103	-0.21562		1.03434	2.51503
-0.796592	0.971365	0.166708		-1.52333	0.936489	-0.0115468		-1.1249	3.04532	1.03871		0.0374147	0.614915	1.14675		0.19161	2.22468	1.63425		0.203241	-2.41345	-0.476752		-0.465564	0.30868	0.36848		0.438752	0.247888	0.138627		0.00881022	0.582583	-0.378229		0.184939	-0.356508	-0.797685		-0.306352	0.30983	0.708708		0.723803	1.63918	-0.296799		0.841946	1.38993
-0.127877	0.877	0.221286		-0.162858	2.10025	-0.682767		-0.771963	3.82963	1.63173		-1.33314	-2.3701	1.26105		0.381501	2.12164	1.14634		-0.874522	-1.69147	0.322188		-2.21821	-0.614068	0.731038		-0.18161	-0.104882	0.238768		-0.772275	0.259984	-0.370308		1.70543	1.54998	-0.656881		-0.438356	-0.344889	-1.04431		-1.80938	3.31543	0.666403		1.57306	3.50429
-0.761396	0.927131	-1.01583		0.569655	1.05491	1.24437		-2.1837	2.16501	1.03881		0.379911	-3.24699	1.32947		0.0883135	2.12987	0.940132		-1.28598	-1.18063	-0.545904		-0.913977	-1.48366	0.966757		-1.67037	-1.01639	0.021733		-0.898511	0.629629	-0.924819		-0.667548	2.22278	-1.29029		0.947683	-1.4188	1.57245		0.111834	2.14603	-0.343241		-0.0625188	2.18523
-1.23067	0.646987	-1.56162		-0.74899	-1.33153	2.15375		-1.55632	2.5332	-0.618774		-2.20276	-2.57535	0.164589		0.264898	1.83302	0.4934		-1.24675	-0.934091	-0.3769		-1.76979	-0.933555	1.0393		-0.86385	0.0714193	0.188698		-0.961629	0.468329	-0.43368		0.576414	1.47992	-0.539612		-0.438356	0.388404	0.63249		-0.855949	2.45788	-0.111125		0.553284	2.18523
-0.233464	0.514287	0.876231		0.381249	2.10025	0.378248		-1.0464	0.916627	1.03881		-0.647958	-3.32154	1.03262		0.0716461	1.17743	0.404053		0.536393	0.263477	-0.100352		-1.26034	-1.05772	-0.265995		0.624913	-0.28135	0.339004		-0.748606	0.864858	-0.370308		0.30009	0.835003	0.469246		0.199552	-2.96416	1.42001		-0.201269	1.24932	-0.703074		0.380062	1.56456
-0.737933	0.331455	1.11274		0.255779	2.43562	0.768044		-0.968053	1.70083	0.60753		-0.885144	-3.0604	0.667182		-0.224903	1.51554	0.0466679		0.164012	-0.863709	-0.914673		-2.38114	-1.67898	0.531659		0.717906	-0.340173	-0.512669		-0.433016	1.49662	-1.28129		-2.53369	2.2509	-0.434009		1.7836	3.00748	-0.0534714		-0.898544	1.05431	-0.528915		-0.0625188	2.03006
0.435251	0.0896463	-0.269922		-0.497848	2.47503	1.4609		-1.22287	1.12475	1.29476		-0.937705	-2.59402	0.872759		-0.0916325	0.975424	0.245946		-1.44275	-0.529025	-0.300058		-0.547108	-1.04	-0.193455		0.407813	-1.5163	0.088557		-0.511913	1.75873	-0.798073		0.461262	2.16677	-1.44287		1.87171	0.807401	1.14048		-0.713577	0.450113	-0.749516		0.226143	1.71973
0.611229	0.119135	0.748881		0.0673724	2.2975	0.334984		-0.713094	1.49282	-0.0123656		-1.54395	-1.47468	-0.40642		-0.261529	0.769259	0.232222		-0.0122206	-0.264858	-0.169504		-0.852779	-0.170412	-0.737292		-1.94953	-0.28135	-0.178739		-0.772275	1.12025	-0.536661		1.17549	0.372412	-1.41943		1.03563	-0.894907	0.454521		-0.400474	1.26882	-0.726295		0.399365	1.52577
-0.268659	0.13388	0.967195		-0.707167	0.976091	-0.617662		-1.81114	0.996602	-0.43006		-0.542458	-1.26942	1.60362		-0.248223	0.558977	0.720197		-0.756832	-1.11025	-0.346198		-1.1993	-0.330156	0.622299		-1.17412	-1.04588	0.339004		-0.764385	1.02616	-0.964427		-0.229851	1.21359	0.903221		0.727567	1.38374	0.886487		-0.528609	0.664461	0.39955		-0.504973	1.17651
-0.515028	-0.143316	-0.433658		-0.686255	1.58753	0.248457		1.38488	-0.0436582	1.59127		-0.0153355	-0.597789	0.804178		-0.201582	0.0188663	0.287188		1.5357	-0.21197	-0.476752		-1.56601	-0.525337	0.223401		0.655852	-1.33983	0.255522		-0.827503	1.22106	-0.457445		-1.05923	0.750873	-1.3959		-0.372354	0.0479819	-0.180565		-0.172794	0.0602598	0.167434		-0.293397	1.5451
0.540838	0.0188729	0.0211644		-0.665141	1.17334	1.30926		-0.438653	1.17269	1.40256		-0.0680857	-0.411208	0.827039		0.158275	-0.294498	-0.193853		0.849929	-0.247228	-0.369209		0.675578	-1.85644	0.785478		0.345759	-0.751766	0.656275		-0.890621	1.14713	0.200046		0.207847	-0.272378	-1.5367		0.705621	-0.763885	0.175183		0.624142	-0.875453	-0.099514		0.572461	1.48698
-0.91391	-0.122674	0.694302		-0.728078	0.601308	0.789676		-0.909184	0.836651	0.513221		-0.621583	-1.77315	0.964035		0.258245	-0.166674	-0.571895		-0.619679	0.439634	-0.707218		-0.730543	-1.28848	1.34741		0.904068	-0.104882	-0.111915		-0.756496	1.35548	0.390165		0.553505	2.20884	-2.11148		-0.130457	0.336153	0.200525		-0.628153	-0.310093	-0.285283		0.187663	0.769131
-1.05469	-0.211141	-0.94306		-0.769901	0.621013	-0.660926		0.0318774	0.244439	0.82312		0.907034	0.148532	0.667182		0.318193	-0.475878	0.00542559		1.39854	1.83085	-0.200205		-0.0580018	-0.614068	0.948657		-0.0263873	0.218393	0.606205		-0.30678	1.3958	-0.00591478		0.484374	0.246341	-0.211137		0.551672	-0.292637	0.302086		-0.670865	0.761964	0.109381		-0.139478	-0.724425
-0.59715	-0.438205	-0.815709		-2.21402	-0.246786	0.832939		1.01233	0.500499	1.5643		0.933409	0.614915	1.1012		0.618068	0.253889	-0.674965		-0.658909	-0.194476	-0.323128		0.757122	-0.436605	1.32931		1.18322	1.01225	0.43924		-0.31467	0.710279	0.120831		-0.7827	-0.819099	-1.3959		0.30961	-0.292637	-1.1714		-1.08363	0.196764	-0.795863		1.6885	-0.239461
-0.0692178	-0.340892	-1.88909		0.0673724	0.759142	0.854571		-0.144448	-0.699943	0.31102		0.1691	0.316441	1.78634		0.348201	0.0394914	-0.193853		0.458084	-0.247228	-0.576664		0.24767	-0.951274	0.332281		0.500806	-0.369501	1.00705		-0.30678	0.481771	0.754557		-0.552397	-0.987235	-0.504411		-1.6485	-1.13063	0.403837		-0.457423	0.313609	-0.134346		-0.0240391	0.206711
-0.503296	-0.411665	0.275865		-1.33512	0.837963	-0.617662		1.32601	0.292378	0.378453		1.64497	-0.299314	-0.97743		0.221584	-0.022341	-0.290132		0.693161	0.862329	0.0994122		1.42966	-0.649643	0.295941		0.500806	0.277216	0.121874		0.426967	0.535538	0.144595		0.89896	-0.580772	-0.527844		-0.988316	0.20513	0.861144		-0.457423	-0.427097	0.225392		-0.966857	0.167919
1.3386	-0.393972	-0.106186		0.381249	0.0489852	0.0968229		0.659393	1.01262	0.257171		0.669848	-0.840249	0.986895		0.254884	-0.17079	-0.310718		1.18308	0.0873203	-0.100352		1.26657	-0.649643	0.531659		-0.739919	-0.28135	0.339004		-0.156875	0.656512	-0.0376011		0.138716	-0.272378	-0.258107		0.13355	-0.397337	1.34379		-0.371999	-0.563442	-0.273673		0.572461	-0.394757
2.30061	-0.441154	0.184901		1.21852	-0.582159	-0.422974		-1.08565	0.564457	0.86358		-0.173586	-1.60524	1.46663		0.834641	-0.249131	-0.805553		-1.87382	1.16162	-0.207895		0.92021	-0.68508	0.44102		-0.925904	-0.987058	0.00497944		-0.756496	-0.0424532	-0.615877		0.576414	0.0500787	-1.14959		-1.03237	0.598001	0.429179		0.965719	0.0992611	-0.470957		1.4961	0.284167
0.587765	-0.0342071	-0.833902		0.0464608	-0.207375	0.551514		-0.477899	0.260342	1.15999		-1.4912	-1.49335	0.758458		0.877955	-0.414046	-0.441306		-0.521755	-0.352868	-0.315438		0.105087	-1.37721	-0.809831		0.593798	-0.54597	-0.362362		-0.961629	-0.277682	-0.100974		-0.068476	0.0360159	-0.868087		0.287665	-0.0830404	-0.434561		0.581547	-0.544101	-0.714684		1.65002	-0.239461
0.881061	-0.423461	-1.67078		-1.02104	0.404063	1.09273		-0.61512	-0.347773	0.513221		-0.252522	-0.42988	1.16961		1.58433	-0.484154	-0.448168		-0.168989	0.140208	-0.499822		1.10365	-1.82087	0.0602217		-0.336657	-0.516642	0.873406		-0.961629	-0.385215	-0.346543		0.0695843	0.764936	-0.856319		0.48567	0.807597	0.200525		0.367988	-1.28481	-1.19053		0.110704	0.381211
1.56151	-0.402818	-0.833902		0.130107	1.21275	-0.162971		-0.340538	-0.123749	1.86081		0.643473	-0.691012	-0.246564		1.51101	-0.397537	-0.406926		-0.306293	0.82707	-0.638126		1.26657	-1.14645	0.0965623		0.221651	-0.340173	-0.0951614		0.0167	-0.00212826	-1.18623		1.52094	1.22753	-1.63054		-0.922479	-1.81167	-0.205907		0.624142	-0.544101	-0.865526		0.803466	0.575171
0.317933	-0.582701	-0.269922		-0.351265	0.719731	0.291721		2.30646	0.996718	-0.0123656		0.511787	-1.21341	1.23819		1.32444	-0.702668	-0.0564021		-0.423832	0.527644	-0.837831		0.960903	-0.152694	0.0059229		0.872952	-1.22218	-1.11389		-0.0937565	-0.26424	-0.43368		-1.08234	0.863129	-0.914954		-1.14243	-0.109166	0.14965		0.624142	-0.719448	-0.250452		0.610941	1.11839
0.963184	-0.435256	-1.83451		1.21852	0.522487	-0.314604		0.620146	1.36479	0.836607		0.0899751	-0.0940625	-0.246564		1.27111	-0.54187	-0.496272		-0.815677	-0.159218	-0.369209		-0.0580018	-0.68508	-0.338535		-0.0575027	-0.398996	0.405828		-0.188434	0.06508	-0.845603		-1.40468	0.5968	-0.610015		-1.18649	0.466978	1.59779		0.666854	0.859468	-0.819084		1.22674	-1.38402
0.752011	-0.355636	0.0575502		0.799885	1.05491	-0.48787		1.14955	0.0363175	0.391939		1.75028	-0.0380481	1.69506		0.864649	-0.954157	0.1566		-0.835292	1.1265	-0.253977		-0.526762	-0.773811	0.0059229		1.55537	-0.222528	0.489311		0.0167	-0.768302	-1.17039		-1.63519	0.891131	-0.645216		-0.526303	1.38374	0.530739		0.994194	-0.388096	-0.401294		-0.177958	-0.608049
0.693352	-0.470643	0.221286		-0.456025	1.76488	0.832939		0.718262	-0.523858	0.769271		0.221851	-1.08284	0.735598		0.981252	-0.805751	-0.977384		0.536393	-0.95172	-0.307748		1.30743	-0.4899	0.332281		-1.91841	-1.19285	-0.813281		-0.188434	-0.0827781	-0.78223		0.415242	0.961198	-0.375375		-0.284406	-0.318763	1.49623		0.56731	-0.349095	0.19056		0.322406	0.167919
0.881061	-0.535519	-1.43427		0.486009	0.0489852	1.04947		-0.477758	0.75656	0.701838		0.617097	-1.47468	0.804178		1.2778	-0.550103	-0.59248		0.183627	-0.388127	-0.492132		-0.200585	-1.12874	0.712938		0.376698	0.15957	0.305592		0.371739	-0.66749	-0.196033		-0.598417	1.42379	-0.93849		-0.41641	-0.999804	0.0227466		0.880413	-0.427097	-0.679852		-0.158655	0.808051
1.87827	-0.582701	0.203093		-0.162858	1.17334	0.573146		1.22804	0.132427	1.03871		-0.96408	-1.12019	1.64934		1.00125	-0.385188	-0.626861		-0.325757	-0.21197	-0.307748		1.08314	-0.560912	1.00296		0.842014	-0.663615	-0.32895		0.782006	-0.250799	-0.93274		-0.0686788	2.68537	-1.6071		-2.04435	0.440853	-1.06984		1.43543	-2.14252	-0.482568		0.226143	-0.142545
-0.139609	-0.461796	0.566952		-0.832636	0.187114	-0.0548108		0.914351	-0.219743	0.904039		-1.28039	-0.747026	2.0605		1.11452	-0.72741	-0.427583		0.00724343	0.422005	-0.876222		0.268016	0.468424	0.350381		-0.491703	-2.13368	-0.045091		-0.172654	-0.230636	-1.64568		-0.368114	1.91438	-1.80654		-0.768365	0.126556	0.606957		0.709566	-1.32381	-0.22723		0.553284	0.284295
1.16262	-0.615139	0.785266		1.11376	-0.246786	-0.444396		-0.22294	-0.235761	1.55081		0.248226	-0.411208	0.941175		1.07453	-0.591353	-0.400064		0.203241	0.721295	-0.39228		-0.200744	-0.968992	0.803578		-0.0263873	0.100914	-0.763211		0.150826	-0.889277	-0.465367		-2.14202	2.26484	-1.52493		-0.724474	-0.528163	-0.536122		0.89465	-0.582943	-1.24849		1.20744	0.245503
0.787206	-0.562059	-0.779323		0.276691	1.37039	2.30517		-0.301292	-0.587816	0.715325		-0.305272	-1.36265	0.0275927		0.791326	-0.455296	-0.702484		-0.306293	0.668543	-0.39228		-0.893472	-0.915837	0.749137		-1.11207	-1.42798	-0.997		-0.0227488	-0.486028	-0.790152		-0.229851	2.12471	-1.3256		-0.614416	1.46232	0.0227466		0.794989	-0.232091	0.364719		0.803466	-0.123085
0.130223	-0.55911	-0.815709		0.799885	0.936489	0.984573		0.228108	-0.86001	-0.268416		0.0636	0.167203	-0.223704		0.698044	-0.892325	-0.599414		-0.306293	0.474757	-0.346198		-0.22109	-1.11102	0.51356		-0.119557	0.336038	-0.429186		0.142936	-0.869114	-0.790152		-1.24351	1.59205	-0.62168		-0.966371	-0.266315	-0.205907		0.154546	0.294108	-0.737905		0.0722238	0.749799
1.29168	-0.553212	0.967195		1.32308	0.147703	0.876203		-1.43858	-0.50784	1.14651		0.696223	-1.53056	-1.11459		0.558086	-0.801634	-0.681827		1.14385	1.60194	-0.983824		-0.526762	-1.07558	1.0936		1.05911	-0.54597	-0.161985		-0.125316	-0.909439	-0.623798		1.6592	1.62005	-0.633448		0.0896591	-0.711633	2.00441		0.553072	-0.173748	-0.145956		0.418542	-0.491673
1.0805	-0.556161	1.93142		1.13467	0.147703	0.854571		-0.0464738	-0.571913	2.03594		-0.278897	-0.877592	-0.246564		0.218257	-1.06547	-0.510067		0.967468	0.492386	-0.469062		0.859013	-0.862542	0.803578		-1.08095	-0.222528	0.105215		-0.014859	-1.02369	-0.893132		-0.621528	1.18546	-1.3607		-0.636361	-0.0830404	0.759393		0.496123	-1.01196	-0.354852		-0.659019	1.19597
-0.245195	-0.517825	1.64033		0.506921	-0.305902	2.45681		0.757508	0.212402	1.48348		0.511787	0.111189	1.76348		0.268225	-1.26752	-0.523791		1.88846	1.44342	-0.845521		0.879359	-0.472181	1.29311		-1.32917	-0.104882	-0.111915		0.0877077	-0.633886	-0.710936		0.138716	0.0640181	-0.950155		0.99174	0.100234	0.454521		0.225732	0.138262	-0.494178		-0.46662	-0.763217
0.622961	-0.423461	4.20553		0.946469	0.0686905	1.136		0.620146	-1.052	1.5643		1.64497	-1.28809	0.393026		-0.104939	-1.10261	-0.943004		1.73169	1.1265	-0.599675		0.125433	-0.968992	0.785478		-0.336657	0.306711	0.238863		0.34018	-0.714535	-0.346543		0.253867	-0.440638	-0.211137		-0.724474	-0.109166	-0.99362		0.296918	0.00175772	-0.679852		-0.0240391	-0.724425
-0.749664	-0.402818	2.25889		0.0464608	1.4494	1.87211		0.384952	-0.363792	1.87429		0.248226	-0.205957	0.758458		-0.104939	-1.23866	-0.736793		1.33985	0.650913	-0.860901		0.166125	-0.702799	0.549759		2.76498	0.424189	0.188698		0.348069	-0.734698	-0.663406		0.576616	-0.987235	-1.02056		-0.724474	-0.240189	-0.815651		-0.457423	0.255267	-0.0879035		-0.581932	-0.627509
-0.362514	-0.712452	2.44082		0.841709	-0.779403	1.30926		0.208485	0.420408	1.61824		1.59222	-0.075391	1.16961		-0.424808	-1.16856	-0.908623		1.02631	1.47867	-1.11438		-0.159892	-0.631786	1.36551		1.33827	1.18872	0.055145		0.395408	-0.613723	-0.457445		-1.63519	-0.342445	-0.328509		0.221663	-0.606933	0.175183		-0.556967	-0.368595	-0.645021		-1.00534	0.284295
-0.151341	-0.467694	2.78649		0.255779	1.29157	1.82885		0.541795	-0.363792	2.00906		0.327161	-0.579117	0.347305		-0.298191	-1.3005	-0.24889		1.14385	0.862329	-0.492132		1.30743	-0.046244	1.65567		0.500806	0.247888	0.372416		0.0877077	-0.34489	-0.156425		0.392131	-0.0761162	-0.809453		-0.548414	0.20513	0.302276		0.197258	-1.34331	-0.865526		-0.351054	0.187251
0.0950279	-0.476541	1.64033		-0.769901	0.995797	1.37416		2.01226	-0.331755	2.17071		2.30378	-0.0380481	1.42091		-0.324838	-0.987132	-0.166405		0.144548	0.668543	-1.79814		0.879359	-1.0933	1.69187		0.593798	1.01225	0.522723		0.135046	-0.895998	-0.520818		-1.35866	1.74625	-0.12907		0.595563	0.624127	-0.815651		-0.414711	-1.0508	0.132602		-1.33248	0.226043
-0.385977	-0.641679	1.64033		0.653302	1.25216	0.486618		0.855482	0.132311	2.33245		-1.04321	-1.02683	-0.200844		0.66807	-1.16856	-0.475687		-0.12991	-0.0712072	-0.822451		-0.200585	-1.25304	0.749137		0.904068	-1.19285	0.355758		0.166605	-0.714535	0.279262		0.507282	1.71812	-0.680417		0.397558	1.17415	-0.866527		-0.0446591	0.605959	0.341497		-0.120175	1.31235
-0.104413	-0.641679	1.64033		-1.37695	1.54793	1.52579		1.07119	-0.907949	2.10337		-0.779644	-2.0903	-0.177984		1.74092	-0.896441	-0.585618		-1.20752	1.6372	-1.04529		0.0845813	-0.259143	0.350381		1.46238	1.01225	-0.0951614		0.33229	-0.741419	0.445616		-1.31264	0.666867	-0.89152		-1.8904	1.20027	0.607148		-0.343525	-1.1288	-1.0512		1.47693	0.342419
-0.303855	-0.600394	1.54937		-1.62809	1.70576	-0.0331788		1.01233	-0.203725	1.20045		-0.305272	0.0738463	0.690042		2.07077	-0.756268	0.0535297		-0.0318355	0.686172	-1.12976		0.879359	-0.631786	1.94569		1.52425	-0.222528	-0.662975		-0.109536	-0.768302	0.849616		-2.07289	0.51267	-1.03233		-0.460466	0.729023	1.6742		1.22187	-0.329594	-0.111125		1.45762	-1.22885
-0.456368	-0.641679	2.34986		-0.0582999	0.167408	0.941099		0.737885	-1.03598	0.836607		-0.410582	-1.26942	-1.00029		1.89086	-0.368679	0.575884		-1.08998	1.03835	-1.09137		1.16468	-0.0816811	2.39889		0.190713	-1.01639	0.339004		-0.251552	-0.593561	0.984283		0.622637	-0.749032	-0.0821009		-0.724474	-0.659185	-1.50161		0.866175	-0.992457	0.608445		1.14978	-1.01543
-0.421173	-0.470643	1.18551		-0.309441	-1.09488	0.854571		1.01233	-1.11607	0.86358		0.0374147	-0.355194	-0.520556		1.70426	0.282747	-0.207648		-0.149525	-1.00461	-0.968444		0.410758	-1.50138	3.64974		1.40032	-0.310846	-0.0617494		-0.125316	-1.0909	0.833773		-0.275871	-1.63215	-0.304973		-0.152403	0.519427	-0.256783		0.595784	-0.621944	0.376329		0.457021	-1.22885
-0.33905	-0.511927	1.62214		1.42784	-0.87793	0.313353		-0.575874	-0.555895	-0.0931877		0.959784	0.0179662	-0.611997		1.49105	0.93829	0.211637		0.595087	-1.35679	-1.01453		1.30743	-0.241425	1.70997		0.159598	-1.04588	0.0383914		-0.172654	0.186055	0.152517		-0.114699	-1.21162	0.434045		-0.438356	-0.580611	-0.663215		0.111834	0.0992611	1.02624		-0.543452	-0.472213
0.0363687	-0.228834	1.4584		-0.581494	-0.0495413	-1.37562		1.44375	0.116408	0.337993		1.01253	-0.29918	1.12406		1.01791	1.58976	0.273465		0.77147	-0.176847	-0.81482		1.30743	-0.968992	2.61651		3.38534	-0.163705	-0.045091		0.111377	0.508654	0.176282		0.829828	1.25553	-0.23457		-0.306352	0.231256	0.581615		-0.229743	-1.1873	0.840562		-1.21704	0.439463
-0.585419	-0.134469	0.330444		-0.413999	-1.90356	0.204983		-0.164071	-0.0117371	-0.120161		1.11784	-0.168614	0.964035		0.934611	1.19805	0.19098		-0.99206	0.0345682	-0.906983		1.18503	-0.596349	2.74334		2.20667	-1.72209	0.706441		0.0403692	-0.089499	0.833773		-0.068476	-1.0013	-0.387143		-1.05448	0.152682	-0.942745		0.90877	-0.914454	0.376329		-0.120175	0.167919
0.329665	-0.0990827	1.87684		-1.18854	0.108101	-0.228076		1.89466	-0.37981	-0.9017		0.907034	-1.64245	1.07834		0.581441	1.17331	-0.104506		1.5357	-0.388127	-1.12207		0.675578	-1.21747	1.70997		1.55537	-0.28135	0.105215		0.821454	-0.0626157	0.61989		-1.24351	-0.0620534	0.727319		-0.350408	-0.502037	0.175183		-0.457423	-1.57716	0.550393		-1.12078	-0.685633
-0.174804	0.113237	0.912617		0.63239	0.601308	-1.05072		0.816236	-0.892046	0.337993		0.775158	0.204546	-0.0409876		0.604762	0.75691	-0.296994		0.516778	0.298736	-0.868591		-0.200585	-1.3062	2.79778		0.749021	-0.222528	0.0718034		0.174495	-0.808627	0.770401		0.34611	0.498607	-0.997124		0.419668	-1.86412	0.276743		-0.215506	-0.641445	0.39955		-0.216438	-0.142545
-0.0457542	-0.211141	0.36683		-1.52333	0.759142	0.659674		1.01233	-0.0596764	1.64512		-0.226146	0.167203	1.23819		0.424816	0.323955	-0.132025		1.22216	1.3554	-0.753358		1.42966	-1.05786	2.72525		0.686967	0.777126	0.606205		-0.0227488	-0.197032	0.786244		-1.52004	-0.286441	-1.64231		-0.570359	-0.135292	1.57245		-0.656628	0.839967	-0.308409		-0.851417	-0.123085
0.271005	-0.208192	0.821652		0.486009	0.857668	0.421512		1.42413	0.420408	1.94163		-1.62289	-0.261971	1.76348		0.241578	0.0601165	-0.186991		-0.0514504	-0.476273	-0.115673		1.14434	-0.365731	2.48953		1.43126	-0.0167313	0.105215		0.229723	-0.593561	0.477302		1.68232	0.190213	-1.04399		0.375612	-0.0830404	-0.282125		-0.300813	0.196605	0.550393		-1.31317	0.303627
1.13916	-0.447052	0.093936		0.653302	-0.108849	0.984363		0.0711236	0.292378	2.13034		-1.06958	0.447007	2.01478		0.884643	0.0806987	0.864509		0.947853	-0.511396	0.253036		2.26513	-0.631786	2.6708		-0.429649	1.18872	0.22211		1.38163	-0.721256	0.556518		0.668657	1.15746	-2.48693		0.111605	-0.423463	-0.0788138		0.538835	-0.21275	0.724456		-1.4864	-0.685633
1.06877	-0.420512	0.694302		-1.04195	1.17334	-0.0548108		1.67895	-0.0436582	1.36219		0.300786	-0.523103	0.781318		0.714711	-0.154281	0.1566		-1.01167	0.0873203	0.114792		3.14145	-1.46594	2.96082		1.83452	-0.28135	0.155286		0.96347	-0.42554	0.944676		-0.552397	0.484544	-0.398808		-2.19846	0.781275	-0.104347		0.638496	-0.914454	1.60648		-0.755155	0.711007
-0.21	-0.287812	0.894424		-0.372176	0.640718	0.919467		-1.18362	-0.891931	0.364966		1.43416	0.297769	2.79136		0.428142	-0.12954	0.0535297		-0.54137	0.404375	-0.138744		0.634885	-1.23532	1.49249		1.71041	-1.31033	-0.529422		0.758336	-0.761581	0.651577		0.230959	0.232278	-0.28154		-0.218405	0.152682	-1.06965		0.666854	0.255107	1.79225		0.899602	-0.666301
-0.303855	-0.337943	-1.21595		0.486009	-1.84445	1.02784		0.0907466	-0.395828	0.553584		1.30228	0.0925177	1.48949		0.564774	-0.455296	0.328431		0.124933	-0.370497	0.276107		0.451451	-0.862542	1.61933		1.92751	0.424189	-0.145327		0.837234	-1.00353	0.643655		-0.990095	-0.524644	-0.93849		-1.67045	-1.28778	-0.282125		0.951482	0.0407591	1.67614		-0.0240391	-0.879593
1.58497	-0.458847	-0.397272		-0.225795	-0.976456	0.356616		-0.0072276	-0.827973	-0.591801		1.38141	-1.15739	0.393026		0.541453	-0.253248	-0.303856		0.105318	-0.229599	-0.161814		1.10365	-0.276862	1.12994		1.27621	-0.310846	0.389075		1.33429	-0.633886	0.0416147		1.24462	0.372412	0.891556		-0.372354	0.152682	-0.383686		0.538835	-0.602603	1.49047		-1.12078	-0.802009
3.50899	-0.45295	0.0211644		-0.413999	-1.23301	1.78559		2.63977	-0.0436582	-0.955647		1.06509	0.335112	0.827039		0.248231	-0.677927	-0.166405		0.36001	-0.300116	0.191575		2.00031	-0.294719	-0.610453		0.935006	-0.428324	0.505969		0.182385	-0.479307	-0.504975		1.03722	1.39579	0.844587		-0.0642902	-0.292637	-1.65405		-0.158557	-0.5051	1.39768		0.0915272	-0.705093
5.44475	-0.217038	0.275865		-0.895371	0.108101	0.876203		1.67895	0.308396	-0.120161		-1.35952	0.260426	0.256029		0.0549786	-0.67381	-0.290061		-1.1096	1.16162	-0.215585		2.73389	0.539437	0.277841		0.128659	-1.16336	0.088557		0.0719282	-0.66749	0.255498		0.253867	1.47992	-0.211137		1.51959	-1.18308	-1.19674		0.0975968	-0.602603	1.21191		0.341582	-0.608049
5.08106	-0.768481	-0.488237		-1.2931	0.344948	-0.141339		0.404434	0.116408	0.836607		-0.436957	0.279098	1.6722		-0.254876	-0.455296	-0.276337		0.242471	-0.0183195	-0.300058		0.553341	-0.827105	1.16613		-0.367595	0.0714193	-0.32895		-0.0621975	-0.714535	-0.156425		-1.26662	0.484544	-0.105534		0.837625	0.571875	0.378304		0.851938	-0.680446	0.747677		0.822643	-1.65556
4.17771	-0.66527	-0.0698001		0.130107	0.344948	1.04947		-0.262187	0.228421	0.890553		0.142725	-0.299314	0.872759		0.00168442	-0.855234	-0.38634		1.49662	1.16162	-0.430671		1.36847	-0.915837	0.676739		-0.0884412	-0.1932	-0.045091		-0.267331	-1.04386	-0.703014		1.01411	0.316408	-1.06753		-1.7805	-0.397337	-1.06984		0.780752	-1.92801	0.480729		0.187663	-1.57798
3.60285	-0.567956	-1.43427		-0.309441	-0.286196	0.768044		1.79668	0.372469	0.257171		-0.542458	-0.504431	0.621462		-0.15158	-1.05312	-0.984246		0.947853	0.351488	-0.415291		1.42966	0.0780626	0.49546		-0.925904	-0.54597	-1.59823		0.466416	-1.34629	-0.536661		0.80692	0.624802	-0.879752		-0.328463	-1.39267	-0.688748		-0.00194731	-0.154248	0.480729		-0.139478	-0.375297
3.56765	-0.697708	-0.779323		0.967381	-0.22708	0.854571		2.18872	-0.795937	1.42953		0.327161	0.185741	0.895619		-0.144927	-0.405813	-0.296994		0.595087	-0.793192	0.114792		0.573687	-0.862542	1.49249		1.64836	-0.898739	0.105215		-0.077977	-0.983368	-0.457445		0.507282	-0.917168	-1.48973		-0.724474	-0.633059	2.02976		0.0550017	-0.544101	0.921836		0.206967	-1.09301
2.9576	-0.600394	-0.852095		0.925558	0.226524	-0.0980747		1.44375	-0.651889	1.24091		1.61859	0.316441	1.58076		-0.348159	0.0765822	-0.503134		0.967468	0.82707	0.122423		1.12399	-0.862542	1.22058		0.0666051	-0.222528	-0.579493		0.474305	-0.788465	-0.63172		-0.068476	-0.38451	-0.539612		-0.0864008	0.519427	0.378304		-0.172794	-1.1483	0.422676		0.6879	-0.705093
3.68497	-0.240629	-1.16137		0.465098	0.759142	0.140087		2.5809	-0.843992	0.594043		0.0899751	0.540364	1.26105		-0.461469	0.266239	-0.908695		0.438469	-1.56806	-0.530524		1.08314	0.202231	0.731038		0.25259	-0.869412	-0.262221		0.758336	-1.26564	-0.607955		0.622637	-0.749032	-0.574814		-1.45049	-1.75922	1.14048		0.965719	-0.427097	-0.877137		-0.889897	-0.200669
3.49726	-0.299607	-0.906674		-1.18854	0.0292799	-1.02909		1.75744	-0.219743	0.176252		1.72409	-0.280643	1.39805		-0.561405	0.33223	-0.977384		0.830315	-0.441014	-0.415291		1.85757	-0.667362	1.60123		2.23778	-1.13403	-1.01366		1.16071	-0.492748	-0.703014		-0.160719	-1.30969	-0.222905		-1.14243	-0.737759	-0.0534714		1.5065	-1.22631	0.283445		-0.0625188	0.613963
2.54698	-0.172805	-0.870288		-1.43968	0.226524	0.356616		2.42406	0.212402	0.418912		1.17059	-1.0455	0.827039		-0.624713	0.546628	-0.82621		2.14315	0.897452	-0.39228		1.18503	-1.3062	-0.411075		1.58631	-0.487147	-0.930176		0.65577	-0.136545	-1.05156		0.0235642	0.582737	0.0235025		-1.9564	1.25272	-0.688558		1.89079	-0.485599	-0.180788		-1.69797	1.38993
2.26542	-0.228834	-0.561009		-2.77924	0.147703	0.61641		0.757508	-1.27614	0.405426		2.62009	-0.747026	-0.817573		-0.581399	0.513654	-0.922419		0.928238	-0.335375	-0.131054		1.16468	-0.898118	0.241642		-0.398711	0.15957	-0.429186		0.782006	-1.00353	-0.710936		-0.460154	0.610739	-1.48973		-0.196459	-1.05206	0.14965		1.3073	1.52217	0.434287		-1.02451	-0.00670858
2.25369	-0.393972	-0.815709		-2.1931	0.226524	-0.314604		1.60059	-0.0917128	0.189738		0.274601	-0.709683	0.0731485		-0.734663	-0.0677076	-0.45503		1.63377	-0.969349	-0.238596		1.14434	-0.702799	0.223542		0.438752	0.0125964	-0.078503		0.663659	-0.445703	-1.0278		-0.114699	0.386475	-0.668649		-1.36238	0.126556	-0.307658		1.49226	-0.680446	-0.0415563		-1.294	-0.258921
2.01905	-0.334994	-1.21595		-1.08378	0.384358	0.702938		2.12999	-0.747882	2.04942		0.511787	0.353784	0.278889		-0.568093	-0.339821	-0.228233		1.10462	0.0521975	-0.277047		1.79653	-0.223706	0.0059229		1.21416	0.835949	0.22211		0.679439	-0.573398	-0.338621		-1.70432	1.22753	-0.868087		-0.372354	0.990871	-0.460094		1.72006	-1.0703	-0.575357		-1.294	0.0708754
1.18609	-0.370381	-1.47065		-0.0164768	-0.266491	-0.3795		1.85541	0.708621	1.17348		2.59371	-1.86637	0.324445		-0.291538	-0.0800998	-1.10797		1.08501	-0.247228	0.076342		0.92021	-0.915837	0.49546		0.00455121	0.688808	0.522723		0.497975	-0.331449	-1.05949		-1.17438	1.47992	-0.269771		0.81568	-0.397337	0.835611		0.851938	-0.544101	-0.923579		-1.15926	0.342419
1.51458	-0.388074	-1.37969		-1.33492	0.561897	-0.27134		2.12999	-0.171689	0.526708		0.432662	-0.504431	-0.223704		-0.604719	-0.183139	-0.716207		-0.168989	-1.39204	-0.461431		0.859013	-0.844824	-0.809831		0.438752	-1.10454	0.305592		0.33229	-1.12451	-0.267327		-1.70412	0.540672	-0.809453		-1.67045	0.231256	1.11514		0.56731	-0.251591	0.376329		-1.56336	1.17651
1.04531	-0.169856	-0.524623		-0.246707	0.502781	1.136		1.89466	-1.98036	0.405426		1.98746	-0.523103	-1.02315		-0.584725	-0.141932	-0.647518		-0.737368	-0.247228	-0.0926623		1.00175	0.0780626	0.694839		0.935006	1.62964	-0.946929		0.466416	-0.707815	-0.600034		-1.40468	-1.32376	-0.93849		-1.16438	-0.0305922	-0.333001		0.780752	-0.602603	-0.0762929		-1.13995	-0.394629
0.376592	-0.376278	-0.706552		-2.0047	-0.720096	-1.98173		2.24759	-0.827973	0.540194		1.8294	0.0366377	0.0275927		-0.388147	-0.360446	-0.510067		0.516778	-0.300116	-0.422981		1.87808	-1.00457	0.51356		-0.212549	-1.39865	-0.228809		-0.653929	-1.48743	-0.211876		-2.04977	-1.46389	-1.13783		-0.812421	-0.475911	1.9282		0.837701	-0.23225	-0.679852		-2.10207	-0.278253
1.0805	-0.641679	-0.906674		-2.27695	0.976091	2.11027		1.67895	-0.107731	-0.618774		0.959784	-0.709683	-0.886154		-0.27487	-0.752151	-0.372545		2.28031	-0.529025	-0.492132		1.28708	0.0424871	-1.11809		0.469867	0.629985	-0.32895		0.292841	-0.452423	-0.314857		-2.096	0.274343	-0.0586679		-1.27443	-0.868782	-0.307658		0.510361	-0.875453	-0.296799		-2.00594	0.730339
0.845865	-0.738992	-0.706552		-1.50241	0.00957461	0.0100851		1.62022	-0.443883	0.0550671		0.459037	-0.560446	-0.223704		-0.488117	-0.752151	-0.145748		1.04593	0.492386	-0.845521		0.757122	-0.915837	-0.338535		0.749021	-0.163705	-1.06382		-0.046418	-0.936323	-0.219798		-1.12836	0.708932	-0.680417		-0.196294	1.80274	0.378304		0.752277	-0.738948	-0.273673		-1.52488	-0.705093
0.10676	-0.650525	0.93081		-0.309441	-0.18767	0.72478		1.56135	0.0683539	-0.335751		1.98746	-1.54923	-0.497861		-0.59474	-0.764501	-0.35196		0.497163	-0.405756	-0.853211		1.47036	-0.614068	-1.48065		-1.20506	0.0420916	-0.997		0.245503	-0.674211	-0.813917		1.35977	0.358473	0.316673		-1.49439	-0.475911	1.19136		0.18302	0.333109	-0.691463		-0.447316	-1.40335
-0.491564	-0.482439	0.148515		-2.06764	-1.25271	-0.769295		2.30646	-0.63587	0.0685536		1.09147	1.09997	-0.40642		-0.857954	-0.471762	-0.475687		1.35931	0.016939	-0.899293		2.32633	-0.259143	0.0059229		0.00455121	-0.222528	-0.27888		-0.014859	-0.459144	-0.164346		-0.0455673	-0.412512	0.422277		-0.350408	0.021856	0.657833		0.140309	-0.563602	-0.21562		-1.10147	-2.17932
-0.0222905	-0.340892	-1.16137		-0.51876	0.897079	1.17947		0.992703	-0.539876	1.1466		0.274601	-0.392537	-0.200844		-0.887927	-0.809867	-0.839934		1.477	0.615655	-0.277047		0.899864	-0.0639625	0.49546		1.67948	1.18872	-0.212056		1.08182	1.18746	-0.869368		0.691565	-2.58533	-0.774252		1.05758	-1.3141	0.327619		-1.01244	0.157763	-0.343241		-1.21691	-1.32576
0.282737	-0.104981	-1.01583		0.109195	1.23245	-1.52704		0.679016	-0.956004	1.64512		0.669848	0.0179662	1.85492		-0.964577	-1.11084	-0.778106		1.18308	1.54906	-0.922363		1.65379	-1.23519	0.894217		0.655852	2.86458	-0.0951614		1.58676	2.8139	-1.11494		-0.368114	-1.07137	-0.985356		-1.25249	-0.161615	-1.2983		-0.47166	0.722963	-0.761126		-2.00594	-1.19006
-0.0457542	-0.222936	-0.233536		-1.20945	0.226524	0.39988		1.32601	-0.811955	-0.120161		1.43416	-0.187285	0.964035		-0.688022	-1.25929	-0.482549		1.88846	1.51393	-0.699587		0.634885	0.149075	0.767237		-0.119557	2.30602	-0.212056		1.30273	2.48458	-0.718858		-0.552397	-1.71616	-0.304973		-0.746419	0.152682	0.0734316		-0.514372	0.64496	-1.12086		-0.966857	0.536379
0.435251	-0.508979	0.457794		-0.916485	0.187114	0.984573		1.38488	-0.603834	-0.268416		1.14422	0.353784	-0.543416		-0.797972	-1.19741	-0.24889		1.41816	1.76047	-0.883912		1.59259	-1.00457	-0.519814		0.407813	2.18837	-0.880105		1.73667	2.30311	-0.655485		0.783808	-1.44983	-0.211137		-0.0864008	-0.947356	0.124307		-0.386237	-1.0313	-0.145956		-2.02511	-0.355837
0.470447	-0.541416	-0.087993		-1.10469	0.325051	-0.899087		-0.183694	-0.363792	-0.47052		2.06659	0.521692	-1.16015		-0.598066	-1.02427	-0.427583		0.712776	2.41207	-0.80713		2.18359	-1.66126	-0.501714		2.88909	2.12955	-0.412528		1.3264	1.32187	-0.0613659		0.0695843	-0.650839	0.574849		0.507616	-0.292637	-0.358343		-0.172794	1.26882	-0.563747		-1.4864	-1.59731
-0.268659	-0.391023	-0.19715		-0.204681	0.561897	-1.48378		-0.477758	0.356451	0.149376		1.88215	-0.411208	-0.33784		-0.671354	-0.789242	-0.38634		1.2027	1.10887	-0.676517		1.0833	-1.05786	0.984856		1.77247	1.10057	-1.04707		0.868793	1.59743	0.588204		-0.920963	-1.56208	-0.868087		-0.306352	1.17415	-1.7558		-0.727814	-0.972797	0.237002		-1.77493	-2.23744
0.728547	-0.629883	0.203093		0.339425	0.364653	0.39988		0.208485	-0.843992	-0.861338		0.432662	-0.355194	-0.475001		-0.987897	-0.838725	0.129152		1.281	1.51393	-0.953064		1.6131	-0.0816811	-2.24196		0.0666051	3.18803	-0.462598		1.8629	1.61087	0.61989		0.829828	-0.454577	0.434045		-0.966371	0.283704	1.87732		-0.685102	-0.524601	-0.830695		-1.33235	-0.782677
-0.0105587	-0.523723	-0.288115		-0.100123	-0.148259	0.464776		-0.791586	0.532536	-0.659137		-0.621583	0.72681	-1.36572		-0.897942	-1.22215	0.29405		1.26139	2.27118	-0.638126		0.471797	-1.02229	-0.610453		0.00455121	4.6581	0.0718034		0.96347	1.22778	-0.0296795		-1.40468	-1.28157	1.94728		0.0236573	0.545553	1.03892		-0.983968	-1.24581	-0.505694		-0.793634	-0.375297
-1.06642	-0.470643	0.130322		-0.413999	0.443474	-0.704399		1.24766	-0.0117371	-0.376211		1.14422	0.894718	-0.33784		-0.967903	-1.17683	0.211637		1.90808	0.774182	-1.22961		1.6131	-0.596349	-1.39001		2.11368	1.83544	-0.746457		1.69722	1.05304	0.643655		-1.68121	-1.37976	0.457478		-0.284406	0.859849	-0.129689		-0.656628	-1.67466	-0.262062		-0.158655	-0.200669
-0.057486	-0.470643	-0.269922		0.17193	0.522487	1.15763		0.620146	-0.315737	-0.120161		0.590722	0.0365034	0.621462		-0.294864	-1.23455	-0.132025		1.41816	0.316365	-0.522834		0.757122	-0.844824	-0.900471		1.33827	1.98258	0.021733		1.22383	0.985833	-0.0455227		0.530394	0.34441	0.480911		-1.82439	-0.764082	0.861144		-0.414711	0.138262	0.08616		0.264623	-1.75248
-0.268659	-0.647576	-0.997638		-0.372176	-0.266491	-0.0115468		1.46323	-0.219743	-1.44077		0.959784	0.428335	0.347305		-0.491443	-1.28815	0.1566		2.006	1.68995	-0.246286		0.838666	-0.986849	-0.447274		0.314644	0.483012	0.021733		1.57887	0.717	-0.0772091		1.29064	0.400538	1.14963		-0.284406	0.283704	1.03892		-1.18317	0.255107	-0.424515		0.0337441	-0.860261
0.23581	-0.491285	0.239479		-0.769901	0.482885	-2.155		0.992703	-0.891931	-0.443546		1.17059	0.988076	-0.33784		-0.668028	-1.38295	0.177257		1.96692	1.86611	-0.730288		0.0235424	-0.880261	-0.827931		-0.708803	1.1299	-1.08048		1.19227	0.683396	-0.211876		-0.920963	-1.54802	0.785953		-3.38649	-1.49737	-1.55249		-0.187032	1.58067	-0.691463		0.0337441	-1.1318
-0.315586	-0.476541	0.639723		-0.874459	-0.0101307	0.140087		1.14955	0.356451	-0.591801		-0.621583	0.0738463	-1.48002		-0.391473	-1.10261	0.397192		1.35931	-0.264858	0.00724958		0.981249	-0.205849	-0.392834		0.810898	2.45299	-0.813281		0.95558	0.589304	-0.528739		0.30009	-1.19756	0.0117344		-0.570359	-0.973482	-0.485437		-0.784763	1.17132	-0.5174		0.149183	-0.685633
0.130223	-0.482439	0.130322		0.611479	1.21275	-0.336236		-0.203317	-0.459785	2.15722		-1.35952	-0.187285	0.210309		-0.471449	-1.38707	-0.558171		1.22216	2.0599	-0.246286		-0.159892	-1.05772	-0.0847165		0.531744	0.483012	-0.830035		1.14493	0.266705	-0.63172		0.599525	-1.32376	-0.856319		0.419668	-0.266315	-0.99362		-0.300813	-0.076245	-0.737905		-0.447316	-1.20939
-0.409441	-0.800919	-0.360887		0.506921	1.35068	0.053349		0.11037	0.14833	1.40265		-0.410772	-0.896263	0.918315		-0.211562	-1.15621	0.129152		-0.5806	1.02072	-0.315438		0.532995	-1.25304	1.41995		1.21416	3.18803	-0.178739		1.05026	0.354075	-0.718858		0.668657	-0.833038	-1.27863		-0.900369	1.40987	-0.333001		0.168783	1.50267	-0.250452		-0.177958	0.0320834
-0.644078	-0.780277	-0.0698001		0.40216	1.74517	-0.0115468		0.345706	0.692487	1.4565		0.274601	-0.075391	2.10622		0.528112	-1.44483	-0.00829801		0.575623	0.386746	-0.00813058		0.451451	-1.9096	1.83695		0.810898	1.62964	-0.462598		0.837234	0.47505	-0.259406		0.0695843	-0.622837	-1.14959		-0.878423	0.41453	-0.0534714		0.424937	1.54167	-0.52901		0.0337441	1.33168
-0.620614	-0.694759	-0.415465		-0.937397	1.64665	-0.141339		-0.575874	-1.10005	1.18697		0.379911	0.782824	1.44377		0.94459	-1.37884	-0.0151598		-0.149525	0.809441	0.552654		0.492302	-0.330156	0.51356		0.0354898	1.30636	-0.362362		0.166605	-0.18359	-0.663406		0.576414	-0.734969	-0.821118		-0.812421	-0.711633	0.937362		-0.272455	2.51639	-0.111125		1.13048	-0.685633
-1.10162	-0.467694	-0.160765		-0.330353	0.226524	0.334984		-1.32099	0.14833	-0.120161		-0.0944608	0.0365034	0.00473264		0.971272	-1.10672	0.218499		0.281701	-0.335375	-0.115673		-0.261783	-0.0816811	-0.501714		0.469867	1.77678	-0.44594		0.0955975	-0.163428	-0.647563		-1.42779	-1.12749	1.4077		0.155661	0.702701	1.29292		0.595667	3.12059	-0.0646823		-0.274094	-0.588717
-0.0222905	-0.450001	0.130322		-1.83741	0.798552	-1.09398		-0.301292	-0.0917128	-0.632261		-0.410772	0.0738463	-1.22873		1.15118	-1.18918	0.280326		1.04593	1.09124	-0.369209		-0.934324	-0.0639625	0.259741		-0.0575027	0.688808	-1.43117		0.726777	-0.170149	-1.15454		1.1986	-0.524644	0.387179		-2.00045	1.69804	0.556272		-0.286576	1.65868	-0.21562		0.630244	-1.19006
-0.186536	-0.724248	-0.324501		-1.39786	0.778847	-0.466238		-0.340538	-0.251779	-1.77765		-0.226146	-0.467223	-1.18301		0.748011	-1.37472	0.0603915		1.51608	-0.0359487	-0.338508		1.24623	0.202231	-0.682993		1.028	0.718303	-0.746457		1.04237	-0.499469	-0.504975		0.530394	-0.861041	0.703886		1.32158	-0.947356	-0.434561		0.453412	1.81468	-0.192399		-1.00534	-0.724425
0.23581	-0.697708	1.02177		-0.121035	1.56763	-0.401132		-1.79152	0.276475	-0.0797012		-1.46483	0.67093	0.141729		0.521459	-1.16856	0.0398061		0.105318	0.862329	0.368269		-1.50497	-1.3062	0.422921		0.469867	0.306711	-1.43117		0.505864	0.024755	-0.774309		0.530394	-0.202311	0.246374		-1.07643	-1.26165	-0.510779		0.396463	0.0212584	0.527171		-1.21691	-0.472213
-0.245195	-0.606292	-0.815709		-1.02104	2.13966	1.56906		-0.634743	-0.139767	-0.484006		-2.51907	-1.3253	-0.200844		0.348201	-1.50254	0.101634		-0.188604	1.1265	-0.591985		-0.22109	-1.23532	0.187202		0.686967	0.865277	0.27218		0.95558	-0.244078	-0.623798		0.0695843	1.40973	0.281575		0.683676	0.335956	-0.104347		-0.69934	1.85352	-1.03959		0.861122	-0.530465
0.294469	-0.671168	0.348637		-0.434911	1.21275	-0.444606		-0.88956	-0.0436582	-1.15775		-0.199771	-0.747026	0.393026		0.364868	-1.44894	-0.214509		1.61416	1.19688	-0.338508		-0.913977	-0.756093	-1.73447		0.77996	-0.222528	-0.629563		1.75245	-0.0626157	-0.78223		0.0466756	1.05939	0.973623		-2.28641	0.362278	0.480055		-0.998205	0.722963	-0.0415563		-0.966857	0.943759
0.212346	-0.29371	0.785266		-0.895371	0.699834	-0.249708		-0.321056	-0.795937	-0.389697		-0.0680857	0.353649	0.164589		0.0616664	-0.529478	-0.400064		0.556008	-0.599542	-0.115673		-0.547108	-0.614068	-0.447274		-0.801796	0.365534	-0.579493		0.395408	-0.42554	-0.465367		0.30009	0.0500787	0.10557		-0.0864008	-0.633059	-0.180565		-0.613916	-0.310093	0.329887		-0.986033	-1.51972
0.787206	-0.50603	0.767074		-1.56535	2.55386	-0.726031		1.36526	-0.187707	-0.389697		-0.358022	0.297769	-0.0638477		-0.00832991	-0.166674	-0.0907826		0.732391	-0.405756	-0.284737		1.38881	-1.6434	-0.121057		0.500806	0.336038	-0.880105		0.442746	0.0113134	-0.82976		0.645545	0.624802	-0.0234667		0.155661	1.04312	-0.23144		-0.428948	0.528116	-0.250452		-0.0625188	-0.821469
0.141955	-0.656423	-0.597394		0.611479	-0.739801	0.356616		-0.928807	-1.29216	-1.06344		1.06509	-1.15753	0.758458		0.221584	0.0436078	-0.496272		-1.18806	-0.317745	-0.292368		0.186472	-1.04	-1.09985		-0.522642	-0.428324	-0.529422		0.821454	0.508654	-0.798073		0.645545	1.67606	0.703886		-0.988481	-0.135292	-0.536122		-0.329288	0.0407591	-0.482568		-0.254918	0.594631
-1.08989	-0.211141	-0.0698001		-1.23036	0.71954	-0.119707		-0.88956	-0.315737	-0.362724		-0.0417106	-1.77315	-1.86832		-0.104939	-0.0553583	-0.242028		0.556008	-0.828451	-0.515203		0.655232	-0.827105	-1.00935		1.64836	-0.516642	0.105215		0.584762	0.669954	-0.798073		-0.0915875	2.69943	0.246374		-0.196459	1.61946	-1.29849		-2.16519	0.196605	-1.01637		0.264623	0.0320834
0.693352	-0.514876	0.148515		-1.06287	1.94242	-1.48378		-1.53656	0.308396	-0.376211		-0.410582	-1.12019	-1.63988		-0.211562	-0.0470825	-0.214509		0.516778	-0.793192	-0.638126		-0.750889	-1.34177	0.314182		-1.05001	0.541835	-0.212056		0.166605	0.0381967	-1.01988		-1.42779	2.04058	0.258039		-0.262461	1.35742	0.175183		-2.54948	-0.017743	-0.93519		0.206967	0.109667
0.012905	-0.382176	-0.288115		0.988292	-1.52878	-1.02909		0.600523	-0.219743	-0.484006		1.77665	-0.0380481	-0.269424		-0.184915	-0.397537	-0.310718		-0.54137	-0.881338	-0.277047		-0.322981	-1.4305	-0.139157		0.283705	0.835949	-0.880105		0.245503	0.14573	-0.845603		1.15237	1.77425	-0.28154		0.529562	1.17415	-0.00259586		-0.69934	0.605959	-0.853916		0.957385	-0.00670858
-0.163073	-0.538467	-0.906674		-2.1931	-0.680685	-0.184602		-0.850314	-0.956004	-1.44077		-0.647958	0.428335	-1.25159		-0.598066	-0.640836	-0.427583		0.458084	-0.000690252	-0.691897		-0.873126	0.344256	-0.501714		-1.91841	-0.0462265	-0.579493		0.513754	-0.492748	-1.04364		-0.437245	0.891131	1.11443		0.287665	0.755149	-0.282125		-0.841595	0.00175772	-1.39942		1.03434	-0.258921
-0.972569	-0.621036	0.0393573		-0.330353	-1.35124	-0.401132		-0.497522	-1.14811	-0.901798		-0.305272	0.85751	-0.748993		-0.231556	-0.459413	-0.516929		0.124933	0.210589	-0.737978		-0.710196	0.770193	-0.139157		-0.832911	0.306711	-1.06382		0.434857	-0.00884908	-0.710936		0.392131	0.400538	0.797721		-0.0423446	1.69804	0.988047		-1.18317	-0.349095	-1.57349		-0.832114	-0.840801
-0.0809497	-0.582701	-1.25234		-0.539671	-1.09488	-0.790927		0.129993	-0.811955	-0.955647		-0.199771	0.428335	0.233169		-0.124933	-0.591353	-0.516929		0.418854	-2.00839	-0.930053		-0.0783481	-0.223706	-0.0847165		0.562859	0.806454	-0.379116		0.6321	0.118847	-1.07533		0.34611	1.00326	0.422277		-0.460466	-0.475911	-0.485437		-1.62441	-1.0118	-0.679852		0.380062	-0.666301
0.259274	-0.733094	-0.615587		-0.204681	-0.838519	-1.63541		-0.55625	-0.491822	-0.767029		-1.20127	-0.355194	-0.657717		2.22407	-0.319239	0.520918		-0.384602	-0.282487	-0.553594		0.105087	0.80563	-0.519814		1.40032	0.865277	-0.479257		1.4763	0.112126	-1.22584		1.77436	1.92845	0.997056		-1.05448	0.885975	0.302276		-0.172794	0.372111	-0.842305		0.976562	-0.297713
0.529106	-0.470643	-1.01583		0.0464608	0.759142	-0.682767		-0.0660969	-0.459785	-1.11739		-0.0153355	-1.69846	-0.0409876		4.83625	1.062	2.61019		-3.12797	-0.0183195	-1.2373		-1.21965	-0.436605	0.803578		1.24528	1.1299	-0.412528		4.49808	1.91331	-0.0376011		-0.713569	0.863129	0.52788		-1.9564	-1.2092	-0.307658		2.14695	0.703462	-0.598578		4.53638	-0.0455006
0.775474	-0.848101	1.11274		2.11853	-0.384914	-0.444606		-0.595497	0.852554	-0.403184		-0.516083	0.129861	-1.36572		7.47511	1.8289	7.35935		-4.98942	-0.705182	-1.53692		0.512649	-1.00457	-0.610453		-1.05001	0.512507	-0.779869		7.65398	4.42017	2.25174		-1.91151	1.05939	-0.363607		-3.62856	-1.26165	-1.09518		4.32443	-0.017743	0.155823		4.22842	0.846843
1.83134	-0.579752	1.44021		4.65106	1.60724	-0.855823		0.149616	-0.139767	-1.31949		-1.62308	-1.13886	-3.23877		9.58085	3.31318	11.2906		-4.71512	-1.60332	-2.12846		-0.812087	-0.880261	-0.737292		0.159598	0.629985	-1.6483		9.98934	5.97268	5.77684		1.22151	0.582737	-0.23457		-3.27644	-3.90705	-2.28933		4.16782	1.11282	0.39955		7.49958	0.0708754
3.75536	-0.455899	3.02299		5.73948	0.561897	0.270089		0.77699	-0.907949	-0.928674		-3.78394	-1.12019	-1.89118		11.6566	4.83459	15.1668		-6.45918	-2.6425	-2.45884		-0.893631	-1.21747	0.477219		-0.553757	0.0420916	-0.779869		12.5851	7.915	8.60485		0.484374	0.400538	-0.410576		-4.53047	-2.25699	-1.95892		5.93254	1.34682	1.31641		9.6354	1.79731
5.19838	-0.444103	2.96841		4.86038	0.482885	0.356616		0.757367	-0.395828	-0.147134		-3.28319	-1.34397	-2.3936		14.2188	5.56024	16.5139		-7.24287	-3.48789	-2.43577		0.410758	0.734617	-0.701092		1.028	0.15957	-1.36444		13.6265	10.2673	9.84854		-0.805812	0.372412	0.187637		-4.31052	-2.15209	-1.24762		5.80452	1.03481	-0.169177		11.4634	2.1659
5.40955	-0.358585	2.33166		5.96971	1.60724	-0.985825		0.620146	-0.731979	-0.389697		-4.52187	-0.48576	-2.6449		15.9714	6.25703	17.8541		-9.00655	-4.05135	-2.18223		-0.547108	-0.0993996	0.676598		-0.0884412	1.57098	-1.6483		15.1571	10.0253	11.0605		1.88971	0.00801372	-0.398808		-4.59647	-2.23067	-1.62871		6.51603	0.313609	1.06107		14.3304	2.92241
6.98162	-0.0813894	4.13276		5.15334	4.26975	-0.0115468		-0.124966	-0.571913	-1.15775		-4.07387	-1.77315	-2.41646		17.684	6.7188	20.2389		-9.98624	-4.31551	-2.78147		0.532995	-2.19351	-1.11809		2.17573	1.27687	-1.54816		17.0586	11.9341	11.7972		-0.506377	-1.04336	0.574746		-5.1466	-1.91637	-0.764776		6.72959	2.18503	1.66453		16.0622	2.72845
11.3693	0.670578	4.64216		5.13243	4.15132	0.551514		-1.14452	-0.779919	-1.18472		-7.76354	-2.55668	-3.03319		19.2267	8.04228	20.7613		-11.1032	-5.14327	-3.43448		0.512649	-1.62569	-0.0847165		-0.0575027	1.89426	-0.312292		17.8712	14.7366	13.3182		-0.552397	-0.945171	-0.516179		-5.49855	-2.38782	-3.17841		7.89646	0.0602598	1.10751		17.9286	3.85342
13.2816	1.04214	5.3153		5.94879	2.35661	0.702938		0.267213	-0.683925	-0.17401		-4.39019	-1.15753	-3.05605		19.3733	9.23798	23.0568		-10.8093	-4.54456	-2.75846		-0.852779	-0.38345	-2.06082		1.09005	1.36502	-1.28086		18.3209	15.1802	13.3023		-0.0915875	-0.566709	-0.340174		-5.41061	-4.56177	-3.71193		8.80741	0.859468	1.47886		18.9484	3.89221
16.0855	0.835716	6.18856		6.36743	3.44136	3.19292		0.541795	-1.7243	-0.200983		-4.99624	-1.3253	-3.28449		18.9101	9.06483	26.0327		-11.2992	-5.19616	-3.44217		1.18503	-0.0993996	-0.0302763		0.407813	0.982923	-0.662975		19.0073	15.066	14.5936		-0.851832	-1.85641	-0.328406		-5.89456	-0.894907	-1.06965		7.96765	1.81468	2.03598		18.5059	3.50429
16.6838	0.673527	10.0818		6.19994	3.06677	2.82476		-0.262187	-0.939985	-0.254929		-4.4955	-1.54923	-3.74136		19.9097	8.58243	29.5378		-11.1229	-5.47796	-3.92617		-0.689691	0.237806	0.658498		-0.615811	0.189065	-0.161985		19.8358	14.0982	15.9957		-0.160719	-0.244253	-1.19656		-4.75059	-4.48319	-3.78815		7.555	1.50267	1.51369		20.1029	3.64012
17.3408	0.561469	17.0679		5.84403	2.06084	2.80313		0.267213	-0.587931	-1.75067		-5.76055	-3.02306	-4.19824		20.3862	10.277	31.0292		-11.064	-5.90065	-3.7264		-0.791741	-1.00457	-0.0302763		0.531744	1.39452	-0.679729		20.4985	13.8965	18.1741		-1.58917	0.0780808	-0.985356		-5.60861	-3.33071	-5.33805		7.45534	2.26288	1.88504		20.8726	3.73704
20.1213	1.0156	18.5233		5.55107	3.22441	2.28354		-0.0857199	-0.363792	-0.578315		-5.99774	-2.10897	-4.95196		21.8722	13.2497	31.3179		-11.1425	-7.32713	-3.81093		-1.19914	-1.44822	3.25098		0.99706	1.01225	-0.830035		22.0291	13.789	19.5683		-0.483265	-1.87035	-0.93849		-5.74045	-2.72843	-2.61954		8.72199	2.98408	2.75555		21.2189	6.10361
22.104	2.0654	16.7223		3.85561	5.86741	2.5217		0.757508	0.0202993	-0.672623		-5.62887	-3.22831	-4.56367		21.8589	16.3378	30.9949		-11.8675	-9.1763	-3.91079		0.81832	-1.07558	3.19654		0.686967	2.33535	0.0718034		22.4236	14.0242	19.6555		1.54405	-1.07137	-0.375375		-5.82856	-3.51418	-2.5942		8.9212	3.62745	2.85995		20.7572	7.733
19.9336	3.35997	14.1207		5.32084	4.99961	3.43108		0.0515005	-0.0756946	0.809634		-6.47211	-3.13509	-4.97482		21.9955	19.1827	30.8986		-10.6722	-11.3954	-4.21809		-0.1192	-0.330156	3.0697		0.0354898	0.483012	-0.27888		21.0587	14.8845	18.7207		0.599525	-0.692904	-0.832886		-4.86048	-2.99028	-2.77198		7.95341	3.90029	2.69749		20.0453	8.00467
22.7375	3.67255	14.5573		4.3581	4.9403	3.36619		-0.144448	-0.587816	-0.834365		-4.153	-2.53801	-4.86069		22.2287	21.3226	31.1736		-12.7688	-11.6243	-4.15663		1.0221	-0.756093	3.541		-0.0263873	1.36502	0.472652		22.7234	15.402	18.7524		-1.61208	-1.82841	-0.89152		-4.70653	-3.38315	-3.71193		9.51893	7.40914	3.69562		21.1035	8.48951
24.1922	3.935	20.7975		5.34175	6.55767	3.73414		-0.595497	-0.107731	0.122403		-5.78693	-3.97463	-4.12966		22.4586	22.5183	33.3729		-10.9661	-11.9414	-4.83271		0.553341	-0.205988	4.80995		-0.522642	2.10005	-0.429186		23.3072	16.101	20.2179		0.968092	-1.50595	-2.05285		-6.00462	-4.37849	-4.09302		10.4155	7.42848	3.66079		20.6802	7.69421
24.0045	3.88782	22.2347		3.73014	6.00535	2.5217		-0.55625	-0.555895	-0.322265		-6.07686	-3.60147	-5.20326		21.7689	23.2687	34.878		-12.7688	-13.6673	-5.27826		0.960903	0.504	10.2305		-1.23617	0.306711	0.789923		23.6307	15.98	22.0478		-1.24351	-1.61809	-0.93849		-6.90654	-5.50465	-4.57587		12.3652	7.75999	4.84459		19.2179	8.08226
27.0079	3.82589	21.3069		2.80922	6.24219	3.34456		2.38481	-1.70828	0.661476		-5.83968	-2.8925	-5.65997		22.4453	22.1307	33.421		-12.3574	-11.5716	-4.88648		1.24623	0.326537	12.0614		0.159598	-0.163705	-0.546081		23.1731	16.7058	22.0399		-0.69066	-0.805036	-1.84174		-5.85051	-5.03321	-4.24546		14.4715	8.32519	6.75958		19.0831	7.92696
29.3777	4.77543	22.1619		4.1906	5.84751	3.56109		2.77699	-0.02764	1.2544		-5.65505	-3.76938	-3.87836		22.6519	21.7885	33.4966		-14.9048	-11.4307	-4.97095		2.77459	0.628168	12.4241		1.98957	1.1299	0.572793		25.4611	16.6319	21.8181		0.438353	-0.790974	-1.5719		-7.50055	-4.95464	-4.19478		17.1044	7.40898	6.64347		19.2564	6.78253
31.4777	7.26135	24.8363		3.39535	4.88119	4.34047		3.83579	-0.475804	1.06568		-5.15449	-2.94851	-4.56367		23.0617	22.1513	33.0842		-14.0621	-12.3288	-4.74818		7.19689	0.539437	13.2941		0.99706	0.218393	0.105215		27.0549	16.4504	21.7626		0.783808	-1.22556	-1.77134		-8.62259	-3.82847	-5.28717		18.6556	9.00739	6.98008		18.7175	8.19863
31.3017	9.26365	25.6732		3.60467	3.36254	3.12803		5.20828	0.916627	0.647989		-7.15729	-4.42235	-3.39879		23.4715	23.4377	31.6065		-16.59	-11.7652	-4.50233		10.1926	1.51548	16.0316		1.30733	-0.428324	0.94023		28.2226	16.2757	20.7407		-0.114699	-0.945171	-0.950155		-8.18268	-5.89753	-4.09302		20.6196	11.2102	7.92016		18.4288	9.11031
28.8498	9.60867	25.2183		3.49991	4.4867	3.82088		4.2867	-0.619852	1.57778		-6.41936	-3.63882	-4.28951		22.9118	24.1139	28.9193		-14.356	-14.7241	-4.21809		8.96988	1.08954	15.9592		1.36921	1.74728	0.689687		26.6367	15.8052	22.6736		0.0695843	-1.04336	-0.797685		-8.97471	-3.33071	-2.36554		21.2885	12.8671	8.10583		17.563	8.39259
27.4771	8.90388	26.128		3.68832	3.12588	3.79925		4.03188	-0.299834	1.42953		-6.6038	-3.43357	-4.9291		21.9955	23.5532	26.7544		-15.3947	-13.0157	-4.11824		9.56087	1.17841	14.5994		-0.491703	0.453684	0.873406		26.045	15.5095	24.4797		-0.575305	-1.26763	-0.985356		-6.99449	-5.08566	-3.73747		22.4697	14.524	9.2549		17.6784	7.15112
26.3274	8.70631	27.0012		4.46265	4.46699	3.99415		3.79654	0.740542	1.30825		-6.10324	-3.84393	-3.94694		21.6923	22.1925	27.0842		-12.6513	-12.2232	-3.97994		8.74559	0.202231	16.5392		1.12117	1.04175	1.20743		25.2008	16.2085	24.0915		-1.42779	-0.30038	-1.64231		-6.29058	-2.54496	-4.1439		22.2419	15.6936	9.49853		17.1397	7.15112
27.8643	8.24923	26.692		3.39515	3.93437	3.9723		3.77692	-0.63587	0.176349		-6.49848	-3.11642	-3.26163		21.4957	22.04	29.1118		-13.5527	-11.9414	-4.7328		10.6206	1.48004	16.0316		0.469867	0.747631	0.77317		24.9641	17.7744	24.5589		-0.966983	-1.36582	-1.52493		-7.96257	-3.46173	-4.47411		22.5123	17.1945	9.28963		16.3315	6.4722
28.2162	7.56803	29.5301		5.55107	4.60512	2.75986		3.93391	-0.779919	1.17348		-6.49848	-3.47091	-3.99266		21.1425	22.4111	28.8506		-13.9838	-11.0432	-5.13996		10.967	1.07182	20.31		0.314644	1.62964	0.77317		23.9384	19.71	26.0007		-0.874943	-0.454577	-1.2552		-7.2806	-3.17356	-4.32168		24.7183	17.6038	8.17549		15.735	7.40333
28.5799	7.09916	32.4773		3.96037	4.9403	2.58681		2.38481	-0.715961	0.715325		-4.33744	-4.81418	-5.0434		20.6594	22.2833	30.2526		-13.3175	-11.959	-5.29364		11.9044	0.716899	19.1679		1.86546	1.48267	2.09252		24.0173	19.6025	26.9592		0.530394	-0.496642	-0.914954		-8.05068	-0.109166	-3.40706		25.6433	20.1575	8.31473		15.408	7.2675
30.5274	7.67714	38.4446		4.46265	3.00746	3.34456		3.65932	-0.972022	1.15999		-5.89224	-2.57535	-4.67781		20.2995	21.6648	29.8471		-14.4148	-11.9237	-4.60224		10.9263	2.56253	19.5304		2.23778	1.74728	-0.32895		23.7333	19.5286	25.763		0.0466756	-0.314443	-0.797685		-6.20263	4.78855	-4.04215		28.2477	19.1828	8.52362		14.1187	8.31501
38.4347	8.40552	35.7338		4.08604	3.44136	0.854571		4.95346	-1.38815	1.33522		-6.02411	-3.19097	-4.83766		20.6527	21.8627	29.6203		-14.2188	-12.3288	-4.94025		14.4314	4.14211	22.1772		-0.801796	1.86493	2.47661		24.2698	19.1993	25.2639		0.576414	-1.82841	-1.58367		-8.16057	7.74825	-5.59204		29.9982	21.4439	9.40574		15.1578	10.8755
50.7179	8.96581	34.1329		4.79764	5.57145	2.28354		5.7573	0.75656	0.944402		-4.25831	-3.97463	-4.47223		20.756	21.2072	29.7715		-14.5912	-12.8571	-4.94794		16.3267	4.21299	19.1317		1.18322	2.65879	1.09054		23.4177	19.4883	23.6638		1.08324	-0.132244	-0.762484		-8.53464	8.66481	-2.79732		32.3464	27.1358	8.52362		16.4278	9.4401
50.6827	8.54117	35.6429		3.39535	3.81614	3.45272		5.03181	0.516518	0.971375		-4.07387	-3.39622	-6.04843		20.3629	20.7454	30.4794		-14.7676	-11.0609	-5.37817		16.347	4.95841	19.0409		-0.0575027	2.59997	1.39115		22.2816	19.1925	23.8618		-1.4507	0.358473	-1.27863		-8.79865	9.08401	-2.87354		33.7695	27.896	11.2394		15.2155	10.1772
50.0023	7.97793	31.8587		2.49534	5.09814	3.34456		4.52203	0.324414	0.621016		-5.76055	-4.32912	-4.67781		19.893	19.8136	30.6512		-15.1398	-11.3074	-5.69311		14.5537	4.39059	25.2047		0.624913	2.86458	1.59153		21.5399	18.2382	24.1312		0.0926957	-0.973296	-1.5015		-8.20463	5.81002	-3.5595		34.7514	27.5452	11.3787		14.5035	7.79125
49.4039	10.6791	30.8763		4.04402	4.78266	2.30517		4.32594	0.196384	0.594043		-5.18087	-4.44102	-4.67781		19.29	18.4241	31.0499		-13.102	-11.0784	-5.82372		14.248	5.10044	29.4467		0.655852	1.27687	2.39313		20.388	18.0231	23.2598		0.161827	-0.931231	-1.66574		-7.47861	5.91472	-2.74663		33.1576	28.052	11.2859		13.657	9.01326
51.6799	11.2984	27.729		3.24877	3.85555	1.78559		5.40437	2.32507	0.486248		-3.81031	-3.50812	-4.40381		19.0268	17.9005	29.5928		-12.1418	-11.3602	-6.13872		15.6745	3.27252	30.8065		0.221651	0.629985	2.02569		21.0429	19.2329	22.3726		0.161827	-0.55277	-1.47807		-7.91868	6.25534	-1.85736		34.3388	31.9116	12.3652		14.619	7.8883
54.871	10.8472	37.1165		3.29059	5.3545	1.136		3.95339	2.02096	1.01183		-5.60249	-2.40744	-5.77427		18.6936	17.2202	31.1942		-12.7296	-10.3387	-5.96972		18.2627	4.83424	37.4958		0.624913	3.39382	4.01309		21.2796	18.5809	21.9448		0.0466756	-0.861164	-1.56014		-7.85251	3.97669	-3.48328		34.1822	29.3579	13.6883		15.2155	8.62534
55.5397	10.2928	40.6277		3.81379	4.84178	1.91559		3.87504	2.37313	1.2544		-3.75756	-4.17975	-4.54081		19.4899	16.2842	31.3523		-13.6506	-10.0569	-5.82372		19.0982	5.4908	34.7948		1.33827	2.27652	3.99633		22.2421	17.6602	20.5189		-1.24351	-1.05743	-1.85341		-7.74262	3.76709	-3.17841		33.983	30.3717	13.5722		14.138	6.58857
52.4659	9.63226	37.9352		3.77196	1.70576	1.02784		4.32594	1.81295	0.513221		-5.47062	-3.73204	-4.38095		19.32	15.2988	29.799		-15.5122	-8.13726	-5.5625		22.4402	4.58577	32.021		2.39283	1.89426	2.9776		22.8023	16.4572	20.4397		-0.0455673	-0.412512	-0.739051		-7.03854	3.0338	-3.96593		32.7163	31.4632	13.3169		13.3683	5.61864
50.4481	9.45237	35.4973		2.26511	3.97398	1.50416		4.91421	2.70928	0.809634		-3.99475	-3.63882	-4.76925		18.6669	15.604	28.9536		-15.1006	-8.70085	-5.43194		23.4185	7.51403	31.1508		3.41628	2.15888	3.79596		21.5557	16.2287	20.2179		0.599525	-0.650839	-1.13783		-7.25866	5.41715	-4.57567		30.4393	32.3599	14.0829		12.6371	5.32777
48.4302	8.99825	39.3178		2.80922	3.67801	1.50416		4.24759	2.85333	2.11686		-3.44144	-2.81781	-4.63209		17.9839	15.7194	29.2835		-13.9445	-8.84175	-5.63165		26.5365	7.53175	31.441		3.88159	2.18837	3.22814		21.2796	16.7663	20.7645		-0.621528	0.877068	-1.23166		-7.39066	5.20755	-4.77899		29.0446	32.7498	14.6632		11.752	4.5518
46.1425	10.0422	51.9073		0.86262	3.54008	3.40945		2.44368	1.70094	2.17071		-3.41507	-2.6499	-5.68283		17.0343	15.2246	31.4072		-14.6891	-10.1978	-5.74688		26.1085	7.40758	30.3169		3.38534	1.48267	3.19473		19.2677	16.0741	22.0161		-0.252962	-1.35176	-1.00879		-4.33247	3.84567	-4.3979		26.1699	33.393	15.9398		10.1165	6.18119
45.6615	10.3135	56.4192		0.967381	3.34283	3.36619		2.93383	2.29304	1.59127		-3.09875	-1.58657	-6.00271		16.3479	14.1073	31.5928		-11.6322	-8.13726	-5.96966		26.4753	8.34805	29.048		2.60993	2.07073	3.81261		18.9679	16.3832	21.9923		-0.506377	-0.692904	-0.715515		-6.04851	1.98601	-5.33805		25.8141	30.7225	15.2551		10.3665	4.12509
42.7403	9.57623	52.9625		2.09762	3.6189	3.32292		2.81624	2.14899	1.29476		-5.60249	-2.8925	-4.86052		15.525	13.596	31.7371		-12.1614	-8.01399	-5.50104		24.9877	6.05876	29.4467		3.29217	0.629985	3.12791		18.0921	15.5364	24.3767		-0.391022	0.0780808	-1.24343		-5.47661	-0.685507	-5.43961		24.6898	31.2294	14.907		8.48088	4.20267
40.652	8.62374	52.6532		0.443983	3.71762	2.86823		1.77706	0.932645	3.6126		-4.23193	-3.00439	-4.01552		15.3283	12.656	31.2835		-12.3572	-9.33483	-5.92358		23.1536	6.64444	33.3988		2.17573	1.86493	3.39511		16.9797	14.9786	25.3907		-1.12836	-0.861164	-0.926722		-5.12449	1.30517	-5.6936		24.4336	32.4184	15.1622		7.23022	4.49355
41.0274	7.90716	50.0698		2.11853	2.61297	4.03741		2.30646	1.84487	3.39701		-2.28189	-3.45224	-3.42149		16.3113	12.0293	30.5069		-13.1607	-7.53841	-5.75457		24.5598	5.54409	34.3959		3.81954	2.0414	4.61422		16.1118	13.9167	24.9392		-0.990095	0.0640181	-1.47807		-6.09257	2.56235	-4.80452		25.6433	30.5277	15.4409		10.1934	3.64012
41.4615	6.99005	46.4131		3.96037	2.00172	2.97639		3.95339	1.4768	2.08988		-3.44144	-2.42611	-4.63209		16.3946	12.1571	30.7681		-13.3371	-7.11585	-6.33843		29.5934	4.63906	36.245		4.81205	0.541835	4.66438		16.2538	12.7406	22.9429		-0.805812	0.17615	-1.74781		-5.98251	1.61946	-5.26164		25.4582	31.1709	17.0772		9.443	2.80603
38.728	5.96679	47.3773		3.39535	1.09432	3.79925		5.26715	1.5728	3.89562		-5.8133	-3.02306	-3.87836		16.7078	12.0911	31.3316		-12.5532	-6.72841	-5.98504		30.8364	4.23084	37.6228		5.71157	0.512507	4.24688		16.4589	12.0886	23.1014		0.138716	0.554735	-1.74781		-7.63256	2.79808	-3.66125		27.8065	30.547	18.145		10.7514	3.95046
35.49	5.15584	47.1772		1.95104	2.35661	4.81679		4.2867	1.04466	4.70414		-4.52187	-3.5828	-4.67781		16.931	11.5551	31.3866		-15.4338	-6.07667	-6.17711		33.6487	4.69222	37.4958		3.60244	1.74728	5.18203		17.0901	11.3157	22.8875		0.484374	-0.861164	-0.70385		-8.00662	1.35742	-5.21095		30.7951	29.631	19.0967		9.30826	2.37919
34.4928	4.76659	52.8897		1.61625	2.3172	5.48801		3.28677	1.70094	5.29706		-4.0475	-2.94851	-4.60939		16.6112	11.9839	30.7818		-13.7681	-6.67553	-5.46265		33.5061	5.08272	35.2841		4.99821	0.57133	4.54749		16.5378	12.0483	22.0795		-1.17438	0.470605	-1.64231		-7.06065	0.178808	-3.20394		32.204	30.1378	17.9245		9.90488	2.57315
32.0056	4.27707	57.2197		3.06036	0.581603	3.60435		3.83579	1.12475	7.14326		-5.94499	-3.50812	-4.26665		17.2242	12.623	30.5138		-15.0419	-7.69694	-5.76226		33.0373	4.15983	34.9397		2.92002	1.42384	5.43257		17.6266	12.2701	22.0874		-0.552397	-0.734969	-1.02056		-8.44653	-0.528359	-5.61738		30.8663	29.0266	18.2726		8.42322	2.88362
30.4101	3.92026	53.8904		0.192842	1.52822	3.92904		5.8749	1.57291	5.55311		-2.99344	-3.37755	-3.99266		18.3437	12.8333	29.9708		-16.5704	-6.92206	-5.80065		39.1714	4.99399	32.7643		4.25374	0.865277	4.16339		18.2026	11.7996	21.216		0.161827	0.00801372	-0.539612		-7.2146	-1.02593	-3.81349		31.1935	30.5082	17.4719		10.5975	2.86416
30.5743	3.79935	50.1062		3.06036	0.818258	4.86005		5.24752	0.612511	4.17865		-5.07537	-1.39999	-4.79211		19.2533	12.5034	29.3042		-17.4521	-7.9611	-5.26294		39.7217	7.62048	29.8818		7.29332	0.57133	3.42852		19.0941	11.598	20.6298		-1.31264	-0.440638	-1.31383		-8.49058	-0.318763	-4.60121		30.7951	29.4165	18.0753		10.9631	2.82536
29.6475	3.76396	48.014		2.64173	0.739436	3.86414		3.05143	0.88459	5.1489		-1.88645	-1.60524	-3.21608		19.8431	13.2208	28.0946		-17.2365	-8.92976	-4.57917		39.4364	8.06414	28.5223		4.84299	0.336038	4.81469		18.4866	10.8923	19.8852		0.484374	-0.0901789	-0.70385		-8.13863	0.650253	-4.67743		32.3464	29.7285	17.7736		13.4645	2.98053
29.5537	4.48939	43.8297		1.59534	3.34283	1.82885		3.32601	2.38915	4.67716		-4.44275	-1.88504	-3.8328		20.1096	14.0331	28.0121		-17.7657	-9.29971	-4.74049		40.5775	9.27094	25.3678		2.60993	0.277216	3.99633		20.2539	11.2956	19.3228		0.34611	-0.510705	-0.222905		-9.2826	0.335956	-6.76065		31.9621	29.6895	18.0289		13.7531	4.93972
27.8291	5.45958	41.0644		3.18603	1.66635	3.17129		1.81631	3.7016	3.57214		-2.36082	-1.9784	-4.33523		20.2063	15.0308	28.0808		-16.2764	-9.1763	-4.13356		40.0069	9.46612	25.2591		5.77362	3.24685	3.54541		19.7884	13.3387	18.8395		-0.7827	0.442479	-1.40767		-8.31452	2.16948	-4.7283		32.1472	26.941	18.2263		14.9269	4.0475
23.7581	5.60702	35.5337		0.946469	1.72547	2.73823		3.89466	2.46912	2.96573		-3.36232	-3.86261	-3.51293		19.7564	16.3214	29.1049		-14.8263	-11.4659	-4.3564		36.8074	10.6198	24.6608		6.05277	2.0119	3.07784		18.6444	13.5807	18.1028		-0.69066	-0.0620534	-0.727283		-6.57653	-1.5235	-4.19478		28.7885	29.6115	19.7466		15.7543	5.36656
21.8928	5.62471	34.7514		3.58356	1.84389	1.67743		0.659393	2.94932	2.42676		-2.57163	-3.88128	-2.62204		19.4832	16.3172	27.2217		-15.1791	-11.1489	-4.24885		34.0971	9.51941	21.8328		6.11465	0.336038	1.9088		19.5044	13.9436	18.9425		-2.096	-1.0293	-1.68917		-7.83056	-0.790207	-3.68659		27.3226	27.74	18.0405		14.3881	4.76522
22.3738	5.42124	30.3124		3.06036	1.11403	2.06701		2.62015	3.34943	4.09773		-5.49699	-2.94851	-3.05605		19.31	16.5193	26.2733		-15.2574	-11.959	-3.71877		33.4245	11.9153	20.8176		5.6184	3.01156	1.70842		19.9935	14.4947	17.6355		0.507282	-0.749032	-1.58367		-6.40063	-2.57129	-5.74448		24.3197	30.664	16.7175		15.2733	4.70697
22.7961	5.15289	32.5501		1.95104	0.759142	2.00212		2.01226	3.54154	2.29199		-3.67863	-2.68724	-3.35307		19.8231	16.7337	27.0568		-14.3756	-11.3954	-4.28725		36.1961	13.7964	21.8509		6.1767	1.83544	2.66033		20.2302	14.8711	17.0968		-0.206739	-0.132244	-2.48693		-7.43455	-3.48785	-5.18561		23.537	34.8746	16.8219		16.7356	6.12307
24.7084	5.46547	28.7478		4.27445	2.11996	1.4609		1.42413	3.14143	2.00896		-4.70631	-2.65004	-3.14749		19.7165	16.5069	24.4314		-15.5513	-9.89842	-4.00301		37.215	15.784	21.7602		5.92867	5.30481	1.55811		20.8535	13.4194	17.8097		-1.33555	-0.608774	-1.06753		-7.41261	-2.41414	-5.03317		22.6404	36.278	16.1952		17.0435	3.4267
23.7347	5.23841	27.7108		4.44174	1.48881	1.41763		1.67895	2.42118	1.57778		-3.57313	-1.88504	-3.03319		19.34	15.4514	23.4073		-14.9048	-11.1489	-4.44087		38.8249	17.3636	22.9749		5.8355	3.5408	2.62692		20.4275	13.2312	18.8237		0.0235642	-0.945171	-0.762484		-7.47861	-2.38782	-6.10003		25.3017	36.4925	17.0772		15.4463	2.18523
20.6609	5.11456	24.7453		3.1231	1.68606	0.356616		1.07119	3.65355	1.72604		-3.38869	-1.43733	-4.44937		18.8902	14.5113	22.5757		-13.7681	-11.008	-3.77254		36.7259	19.6175	22.7755		4.37785	4.01121	3.69572		18.9915	15.7851	18.0791		-0.920963	-1.95448	-0.868087		-8.07263	-2.78069	-5.76982		25.6574	35.8491	15.7309		14.8114	0.555839
19.4291	5.57458	21.3251		3.3115	1.78458	0.421512		-0.22294	1.68492	1.41604		-2.51907	-0.541774	-3.69564		18.8102	13.3816	23.1324		-14.9048	-11.6596	-4.27956		36.1961	18.6591	22.3585		6.05277	3.80542	1.72508		18.9521	17.4586	16.8829		-0.851832	-2.93579	-1.51327		-6.81859	-5.60935	-4.67743		26.426	33.2371	15.7309		15.7543	-0.899053
18.6196	5.85768	19.2147		3.33242	2.94834	1.15763		-0.22294	1.23676	1.72604		-3.57313	0.838838	-2.3936		18.1238	11.9427	23.0912		-12.9648	-10.4268	-3.94924		31.2643	16.9908	21.7239		4.93616	4.98137	2.24282		17.6503	17.1427	17.1839		0.253867	-3.45439	-1.16136		-8.20463	-5.11178	-5.13473		23.7789	30.2547	15.4409		14.2342	-1.6361
18.1973	5.80165	18.305		2.32765	2.02143	1.52579		-0.242563	6.40649	1.22743		-3.78394	-1.9784	-2.37074		17.8539	10.6522	21.8128		-13.4546	-8.73611	-3.51901		31.2033	15.1097	21.7964		3.26123	2.4235	3.52876		17.9028	17.8215	15.8927		1.26753	-0.889166	-1.3256		-5.36655	-5.58323	-4.57567		21.7296	29.0461	14.9765		11.5019	0.613963
17.3408	5.07032	16.6495		1.55331	1.07462	1.2011		2.22797	7.95898	0.661476		-3.65225	-3.22831	-1.04601		16.931	9.32455	20.3764		-13.0039	-7.4504	-4.01833		30.4085	13.8497	24.4795		5.21531	4.09936	2.20941		18.5971	16.7058	16.7245		-0.621528	-0.917168	-0.785917		-5.25649	-2.62354	-3.81349		21.815	25.8688	15.6265		11.5019	-1.38402
16.1324	4.25938	16.7223		2.2442	-0.167964	1.24437		0.208485	4.80594	1.22743		-1.9392	-3.97463	-0.954734		16.7044	8.14536	20.7475		-11.6324	-6.05918	-4.7328		27.5961	11.5248	28.0146		3.97459	1.48267	2.64367		17.9264	15.7851	17.0493		-0.298982	0.666867	-1.71271		-6.31252	-2.62354	-3.10219		20.8045	23.5491	15.5801		11.0978	0.0320834
17.857	3.9468	17.7956		1.95104	1.56782	1.76395		0.345706	5.70226	0.189835		-2.17639	-2.87382	-2.30233		16.4879	7.08988	22.2458		-11.3187	-5.65398	-4.29494		28.9209	9.92749	26.2742		3.81954	2.98223	3.04442		18.2499	14.6829	17.6117		0.276979	1.53592	-0.727283		-5.36655	-0.554485	-3.66106		19.9649	18.8319	15.847		12.0021	0.0320834
17.7749	3.82884	16.6859		2.09762	0.364653	-0.27134		0.326082	4.54987	2.06291		-2.43995	-0.840249	-1.98245		16.6578	7.06926	22.7269		-13.6114	-5.35469	-5.00171		30.1232	9.34195	26.528		3.66449	2.77643	3.46193		17.603	13.1505	16.4868		0.392131	0.470605	-1.87695		-5.56456	-1.68065	-3.81349		20.8899	19.4168	14.8605		9.13516	-1.11234
16.285	3.83474	19.997		1.63716	1.21275	0.681306		0.384952	4.03764	1.51045		-3.28319	-1.456	-2.7592		16.7011	7.34549	22.3146		-13.5918	-6.53463	-4.81733		29.471	9.21764	25.3859		1.98957	2.30585	1.89214		17.9659	12.0886	16.265		1.01411	1.18546	-0.973588		-5.0806	-0.502037	-5.49048		21.6015	17.9157	15.5453		10.1549	0.536379
16.1442	4.00282	17.7411		3.03945	0.28564	0.746202		0.404434	3.46144	1.63173		-2.46632	-2.92984	-1.59416		17.2109	8.29793	21.421		-12.2006	-6.2352	-4.60224		32.2019	6.89278	23.1017		2.79592	0.894604	2.51002		16.7666	11.2889	15.7818		-0.805812	0.624802	-0.610015		-5.67461	1.69804	-4.22012		23.3378	15.6546	15.1042		10.2512	1.13772
14.4783	4.11488	18.778		2.53717	0.0292799	1.35253		0.953456	3.65355	1.69907		-4.41656	-2.18352	-2.94192		17.6074	9.11843	21.2699		-14.0425	-5.31943	-4.39479		29.0022	6.04104	21.8147		3.10619	2.0414	2.54343		16.4589	10.4824	15.766		-1.03611	1.21359	-0.328406		-8.79865	7.25048	-4.52499		24.0493	14.368	15.1275		10.2704	2.45678
14.0676	4.49529	18.1595		2.0558	0.640718	1.33089		0.933833	3.52552	1.41604		-2.25551	-2.61269	-2.05103		17.8173	10.9202	20.3008		-14.7284	-5.7245	-3.91079		28.5336	4.86968	21.7059		4.40879	1.54149	1.47463		15.8593	9.3667	14.1658		0.830031	0.947135	-0.504411		-6.79648	8.03622	-2.9751		24.4194	15.3036	14.8954		10.5397	4.24146
13.5397	4.46875	17.7956		4.02311	-0.44403	2.88987		0.541795	3.49348	2.77712		-4.36381	-2.23953	-1.63988		17.8373	12.5323	20.7063		-14.4344	-8.43669	-4.1797		29.736	3.36125	22.8842		2.57882	0.747631	2.37647		15.8988	8.8828	14.3797		-0.483265	0.400538	-1.40767		-6.92865	6.80536	-4.8552		24.4051	18.2275	12.9688		11.4441	6.06482
15.5224	4.4658	19.2693		1.57442	-1.84445	1.30926		-0.830691	2.27714	2.25163		-4.4955	-1.75448	-3.37593		18.1305	12.0128	21.8746		-14.2973	-7.18623	-4.47163		33.5468	3.23695	24.8059		3.63338	0.130242	2.66033		15.307	7.90828	15.0213		-0.0686788	-0.412512	-0.434009		-5.82856	5.49572	-6.93862		26.0275	16.8046	13.6071		11.4634	4.93972
14.3844	5.20892	19.6513		3.62558	-1.6275	0.919467		1.20842	1.65289	2.3863		-2.30826	-2.92984	-3.58151		17.764	10.8171	22.0946		-15.7081	-6.21757	-4.11055		33.934	3.59187	23.3012		4.74999	-1.31033	2.35972		15.3228	7.20931	14.9263		-1.52004	-0.328382	-0.574814		-5.49855	4.13384	-5.36339		26.4403	15.1867	12.0055		10.6745	4.74576
15.7101	5.19123	23.1443		4.56741	-0.641275	1.35253		2.14962	2.42118	1.15999		-1.64926	-1.54923	-1.95976		17.9139	11.0769	22.9193		-15.5513	-6.19994	-4.45625		32.8336	3.64516	22.0685		5.15326	2.33535	2.51002		14.1709	6.96736	14.8946		-0.529285	-0.622837	-0.211137		-3.7165	4.55283	-3.8899		27.4649	14.3875	12.8527		12.2331	4.7263
16.0151	5.87537	19.6513		4.08604	-0.44403	0.39988		3.32601	0.964681	1.21394		-2.83519	-2.70592	-3.42149		18.6503	11.2005	23.8403		-15.4534	-6.79879	-4.31795		31.8962	2.93531	22.3404		5.80456	-0.0167313	1.5247		13.9816	7.06146	15.5758		0.0466756	0.0780808	-0.867984		-4.24452	3.76709	-5.76982		27.5503	16.1418	11.0654		13.9648	4.72643
14.6425	6.19385	19.7241		3.03945	0.699834	1.02784		5.1103	1.31674	1.36219		-0.516083	-1.30677	-3.14749		18.7236	11.2954	23.6959		-15.1594	-5.5836	-4.49464		30.2047	2.72228	21.18		3.66449	0.247888	1.27425		14.1472	6.86655	15.2115		-0.851832	-0.230313	-0.410576		-5.93862	4.76243	-5.38873		26.7249	16.1614	12.3421		15.0039	2.92241
16.4257	5.71908	18.96		4.58833	-2.17963	2.26191		1.85541	0.596493	2.17071		-1.4912	-2.42611	-2.18803		18.4037	12.5735	23.7716		-14.5716	-7.74982	-3.51132		30.0008	2.66912	18.5877		5.1842	2.68812	2.42654		15.4806	6.40954	14.1658		-0.275871	-1.36582	-1.2904		-4.83853	3.53137	-3.61037		24.7894	17.7792	11.0654		15.8889	4.2608
20.7783	5.63946	18.4688		3.70923	0.423769	2.13191		2.11037	1.30072	0.971375		-0.753269	-1.00816	-2.62204		17.9106	13.7115	23.8128		-13.827	-6.64027	-3.59585		30.6939	3.96465	18.4064		4.09869	-0.428324	2.12593		15.0861	6.302	14.6965		-0.345002	-1.68815	-1.19656		-6.18052	0.0741078	-4.75364		25.8283	17.7792	11.2859		16.7164	5.36656
18.7369	4.98186	19.2511		4.67197	-0.838519	1.52579		1.83579	2.54921	2.50758		-1.46483	-3.80673	-3.01033		16.9543	13.7115	23.964		-13.0235	-7.67931	-4.18739		27.9833	3.4677	18.9141		2.60993	0.9241	2.39313		14.9125	6.05333	13.4608		-0.7827	1.59205	-0.750716		-4.99248	3.1385	-3.8899		24.7183	18.286	12.4581		14.5998	5.0173
16.0738	4.32425	19.9242		2.93489	-1.01606	2.34844		-0.124825	2.13309	1.26779		-1.3857	-1.08284	-1.50288		17.1343	13.6372	24.3008		-13.0824	-7.06296	-3.94155		26.6791	1.90598	16.7749		4.657	0.659481	1.42456		14.5338	5.4283	13.9123		-0.298982	0.750997	0.18774		-6.88459	0.912297	-3.40706		25.7998	21.1125	12.0403		14.138	4.99797
15.8509	4.05296	17.5045		1.69989	0.798552	2.37028		1.58097	2.06901	1.01183		-1.33314	-1.49335	-2.07389		18.7302	13.9218	23.9503		-14.4148	-7.34476	-3.6957		23.7038	3.91136	16.7386		3.41628	1.89426	2.51002		14.3603	5.09226	14.5619		-1.72723	0.666867	-0.668649		-7.06065	-0.161615	-4.37255		25.7429	29.9038	11.7269		15.9467	4.8428
15.1704	4.01167	20.943		1.03012	1.13373	2.11027		1.40451	3.04532	0.647989		-2.96707	-1.17607	-1.34286		19.3666	13.3569	24.0259		-12.8668	-7.34476	-3.58816		23.6222	2.89974	16.7568		0.314644	2.12955	1.89214		14.2104	5.11242	14.3163		-0.460154	0.134085	-0.551381		-5.82856	-0.816333	-3.4326		27.5645	30.3717	12.5626		15.9082	3.87288
14.6542	3.48087	26.0916		2.03468	2.2975	1.82885		1.5221	1.7649	0.189738		-3.33594	-1.54923	-2.50791		19.9897	12.7219	25.0568		-13.631	-6.56989	-3.42684		22.6849	3.16593	18.4064		1.46238	0.659481	1.29091		13.8869	5.54927	14.245		0.115807	-0.720906	-2.12325		-7.56656	-1.44493	-3.53416		28.1053	30.3522	10.9957		17.7939	3.09691
14.4431	3.34817	26.4918		2.13944	1.54793	0.659674		2.30646	0.88459	1.4565		-3.07238	-2.3701	-2.6449		20.4628	11.8273	26.3008		-14.0621	-6.88681	-4.14894		24.2541	3.66288	24.1532		3.72655	1.45334	3.22814		13.7449	6.61116	13.6747		-0.944075	-0.230313	-1.48973		-9.50272	-1.49737	-4.34721		32.2325	26.785	11.6224		16.7741	2.35986
12.2375	3.53395	28.0019		1.74172	0.0489852	3.04129		2.16924	0.580475	1.95512		-3.73138	-2.59402	-2.18819		20.0596	12.7178	25.6959		-13.7681	-6.517	-4.0107		24.8042	3.14821	23.0474		2.92002	0.100914	2.7104		12.4904	8.37202	14.1104		-0.0224559	-0.328506	-0.258107		-9.52467	-3.80215	-3.73747		32.5456	28.5977	11.7733		16.4663	3.17449
10.2196	3.2833	29.7484		2.2442	-0.0692466	1.82885		0.620146	-0.283816	2.15722		-2.80882	-0.896263	-2.87334		19.2333	13.9011	25.9984		-13.7878	-6.64027	-3.85702		23.1128	2.11888	23.8451		3.41628	1.71796	2.79398		12.9007	8.00909	15.0293		-0.0915875	-0.861164	-1.02056		-8.44669	-2.46639	-3.96612		30.909	29.4165	12.8411		14.0418	3.1357
10.1492	3.10636	32.0953		1.34399	1.52822	2.75986		1.56135	0.980584	2.54804		-3.28319	-2.40744	-3.49007		19.1467	15.1834	27.0842		-14.5128	-7.11585	-3.86471		21.6048	1.72852	23.0111		2.29966	1.27687	3.12791		12.9322	8.28465	16.8116		-0.828923	-0.0620534	-0.879752		-7.80862	-3.12131	-3.38172		29.3577	30.0208	12.1215		13.349	4.28026
9.37491	3.21252	36.0249		1.05103	0.0686905	1.56906		0.718262	2.48514	2.33245		-2.96707	-1.53056	-1.59416		18.5969	16.0781	26.067		-13.8857	-7.78508	-4.16432		20.0559	2.66912	25.0234		1.27621	1.27687	2.99435		12.2537	8.37874	17.1126		-1.75034	-0.286441	-1.5367		-6.70853	-3.56643	-1.50161		28.2619	31.3074	12.9223		14.0994	4.59059
8.00229	3.21252	37.6259		-0.51876	2.02143	0.789676		1.81617	2.13297	1.88768		-3.5995	-2.14631	-2.25661		18.1171	15.9544	26.8712		-12.4161	-7.41528	-4.74818		22.0123	3.53871	27.1625		2.33078	1.71796	2.39313		11.4174	7.71338	16.6849		-1.01321	-0.875103	-0.739051		-7.83056	-5.00708	11.5317		28.7173	30.547	13.5606		11.7134	4.0863
7.26318	3.42189	37.262		0.0882839	2.06084	1.2011		1.24766	3.42952	2.42676		-0.384397	-1.38132	-1.8226		17.9806	15.7194	26.2526		-12.9648	-7.39765	-5.19379		25.538	4.8874	29.6825		5.02915	0.835949	2.89412		11.9776	7.2362	15.8927		-1.70432	-0.734969	-2.09982		-6.97254	-5.71405	23.9297		29.3008	30.9759	11.6805		10.4821	4.00871
6.95815	3.42779	38.9722		1.67898	0.127998	1.61232		1.54173	4.21372	1.64522		-3.07238	-2.0903	-3.19322		17.0876	15.6534	26.9331		-13.0039	-7.57367	-5.10926		28.0852	4.90526	29.2655		5.37036	4.09936	3.22814		13.161	6.4633	16.2096		-1.68121	-0.048114	-1.2904		-7.74262	-3.72358	26.0131		30.9516	28.4419	11.4948		9.55844	4.92039
10.2665	3.90551	44.3755		1.26035	-0.641275	2.02375		1.73782	3.14143	2.17071		-3.99475	-1.69846	-3.67278		16.1913	15.3195	26.4725		-11.456	-8.63047	-4.72511		25.4156	5.10044	30.4982		2.57882	2.57047	4.06316		12.4825	6.18775	16.7086		-0.805812	-0.440638	-0.950155		-6.95059	-1.99495	23.6757		29.0731	25.5764	12.1447		10.1934	5.15314
10.2079	3.57818	45.649		1.21852	2.35661	2.06701		0.679016	4.21372	2.73675		-2.86157	-1.0455	-1.95959		14.6087	14.8371	26.5825		-10.5937	-7.50329	-4.79426		20.81	5.06486	26.9269		2.26872	0.247888	2.81064		11.4963	5.63664	15.8056		-1.01321	-1.39382	-0.89152		-5.80662	1.75029	21.6687		26.5257	28.9486	12.3421		8.0383	3.89221
10.5364	3.48677	41.3009		2.9556	0.601308	-0.119707		-0.536627	2.59715	1.99558		-2.51907	-2.53801	-2.09675		13.2626	14.433	25.6959		-10.1822	-7.32713	-4.59455		18.4664	3.11278	26.8906		0.717906	1.21805	3.07784		10.802	5.77778	15.3303		-1.38177	-0.805036	-0.821118		-7.52267	2.06459	18.2895		23.1385	31.2684	11.3323		6.09488	4.18321
11.2168	3.42189	37.2438		2.57899	0.364653	0.270089		0.816236	2.83731	2.34593		-3.67863	-1.9784	-1.95959		11.9698	14.367	25.9708		-7.79164	-7.89072	-4.74818		17.9162	6.00547	22.8298		2.39283	1.65913	2.25958		11.8434	4.978	15.259		0.760697	0.414477	-0.539612		-4.55258	2.35276	16.6636		21.1746	27.8375	10.0905		4.78644	3.69825
10.8414	3.31868	35.9522		0.423072	-0.246786	1.04947		0.659393	2.14899	1.75301		-4.153	-1.19474	-1.86832		11.0269	14.635	26.2527		-8.12479	-8.13726	-4.12593		15.6541	5.61511	22.6123		-0.0884412	1.86493	1.87539		12.8928	4.62852	14.8154		0.000452768	0.134209	-0.93849		-3.38649	1.85519	13.3356		20.8045	27.1163	9.5798		5.0558	4.16388
9.56262	3.01789	35.4791		1.42784	0.877374	1.69906		0.659393	1.46078	0.56707		-2.09726	-1.30677	-2.41646		9.84407	14.9236	26.4451		-7.04703	-7.78508	-4.13356		14.1461	4.99399	19.6936		1.67948	-0.457819	2.94428		13.4214	4.83686	14.9184		-1.95753	0.947135	-1.13783		-3.34244	2.9289	12.6749		18.1147	26.0053	9.06913		3.13168	3.73704
8.90564	3.23611	40.6823		1.63716	0.897079	1.56906		1.75744	2.02096	0.82312		-2.75626	-2.31408	-1.8226		9.09105	14.9649	25.8678		-6.45918	-7.01007	-4.33333		15.4912	4.42603	20.7632		2.02051	2.0119	2.12593		13.8317	4.64196	16.0591		-1.63519	0.414477	-0.809453		-4.22241	1.85519	9.1689		18.926	23.978	9.33608		4.13228	4.86214
7.6034	3.23022	39.2269		2.26511	1.66635	0.854571		2.14962	1.04466	1.29476		-2.51907	-2.03428	-2.05103		7.66503	14.6928	24.7887		-3.5002	-8.78886	-4.20271		16.7954	4.86968	19.5849		2.57882	0.365534	2.67699		13.7922	4.76966	16.3126		-1.08213	-1.92648	-0.375375		-6.77453	0.519427	7.97476		20.4203	24.6797	8.90668		1.2844	5.11435
8.1196	2.54017	36.4252		-0.853548	0.364653	1.11436		2.63977	1.39683	1.26788		0.195475	-2.16485	-3.10177		7.04529	14.6845	25.1737		-3.93128	-8.31342	-3.68801		16.8565	5.08272	15.796		2.29966	-0.104882	2.61026		12.8849	3.64056	15.2827		-3.59337	-0.734969	-0.46921		-5.2786	0.938423	6.29796		22.8539	22.5744	10.2413		1.63084	4.29959
12.695	2.54902	33.2778		3.1231	-1.80484	0.551514		5.12993	0.692602	1.88768		0.432662	-1.99694	-3.23877		5.96575	14.2227	25.4486		-4.32327	-6.99258	-4.00301		15.1854	5.02942	17.9713		1.21416	1.15922	1.94221		13.2478	3.79514	15.5996		-3.77766	-1.29563	-0.70385		-5.05849	-0.135292	4.26542		23.3948	26.2586	10.9725		0.726507	2.6314
29.6593	3.22727	32.3318		3.14401	0.71954	-0.466028		7.97301	2.06901	2.48061		0.0636	-1.67979	-3.07891		5.80251	13.5919	26.8987		-3.0299	-7.41514	-3.84933		14.7168	6.18293	15.7779		1.80341	1.92375	1.5247		13.6896	4.1715	15.56		0.115807	1.03127	-1.03233		-6.44452	0.257382	4.49427		23.8074	30.2547	11.6341		2.97776	3.56254
47.128	4.38323	31.2948		3.68832	0.916784	2.15375		11.1102	1.06068	1.24091		-1.70201	-2.35143	-3.37593		5.11945	13.8888	28.1701		-3.10836	-6.62264	-4.16432		12.9029	6.94607	13.983		1.27621	1.10057	1.47463		12.7429	5.89203	15.8689		-1.01321	-0.412512	-1.10262		-4.64053	-3.46173	4.0623		21.4877	38.8706	11.6108		3.36256	3.85342
65.7816	5.37701	31.8406		2.01377	2.51444	1.09273		14.1492	4.32574	1.59127		0.300976	-3.09775	-3.30735		4.38643	12.924	26.5001		-3.73543	-8.63047	-4.14125		14.0646	6.87506	12.9316		1.67948	1.60031	0.00497944		12.4825	8.17711	15.3936		-0.114699	-1.11343	-2.28749		-2.66047	-2.36169	3.85899		20.5484	44.2116	9.4637		5.88318	3.58187
83.8486	5.21482	32.0407		6.40925	1.37039	1.74232		13.8355	4.61383	2.50758		-1.91282	-2.66857	-3.12463		3.97328	11.7448	24.562		-2.6969	-6.25283	-3.6957		9.09211	7.33657	13.0767		0.314644	1.27687	1.35774		10.9677	9.14491	14.4985		-0.874943	-0.734969	-1.09096		-2.61642	-3.35703	2.58862		18.4421	42.7886	11.4251		6.8453	3.36858
82.9335	4.68992	29.8939		4.50448	1.8636	1.266		15.5218	3.7016	2.69629		-0.96408	-3.04173	-2.32519		3.56682	10.714	22.5207		-3.20628	-6.41136	-3.51901		9.07177	5.93445	14.5632		1.27621	0.453684	1.27425		10.3049	8.8492	13.7301		-1.54294	-2.4452	-2.8857		-2.48441	-4.19502	0.302086		16.3785	39.9427	13.2704		6.96074	1.2541
78.7218	3.98513	26.2553		4.65106	1.15344	1.76395		11.1494	2.08503	3.49132		-0.595208	-1.54923	-1.41144		3.41685	9.35752	19.0843		-1.87382	-4.12186	-3.85702		8.52146	5.34891	14.672		1.15211	2.2177	2.02569		9.4844	7.96877	14.3559		-0.944075	-0.903229	-2.75666		-0.768365	-4.56177	1.39467		14.0304	35.6153	12.7831		6.21032	1.52577
72.9263	3.51036	23.1443		3.41626	1.70576	1.82885		9.3455	1.65289	2.29199		-1.70201	-0.933606	-3.01033		2.67717	8.21135	17.3799		-2.48128	-5.10815	-3.11954		6.74863	6.23622	13.8743		0.00455121	0.718303	1.77524		8.45873	7.71338	15.2748		0.369222	-2.09474	-1.30206		-2.72648	-3.25213	0.0480891		12.351	32.9058	13.1544		4.32468	1.2153
67.4006	3.03854	21.1795		2.51626	1.78458	0.334984		9.14941	0.996602	2.11686		-2.36082	-1.38132	-2.71348		2.52058	7.29189	15.5998		-2.06982	-5.07289	-2.697		6.91156	4.83424	12.3696		-0.274603	1.15922	1.17402		7.90645	7.86123	14.4193		0.599525	-1.57602	-1.86518		-1.5165	-3.93317	1.16602		10.5863	31.7167	11.9706		5.34446	0.478255
61.0654	2.75839	18.8872		0.63239	1.40999	-0.834191		10.5415	0.836651	1.87429		-0.621583	-1.21341	-1.98262		2.18741	6.558	14.1222		-1.42313	-3.78718	-2.43577		6.34091	4.284	10.1218		0.562859	-0.839917	0.673029		7.85911	7.38406	13.7064		-1.24351	-1.37976	-2.31092		-0.41641	-3.14743	-0.714091		9.24854	27.974	11.3322		2.93928	-0.375297
55.2816	2.21875	16.6495		0.381249	-0.858224	0.443144		9.14941	1.2688	2.52106		-0.96408	-0.467223	-1.13729		1.70426	5.66744	12.8301		-1.26637	-3.13558	-2.48954		8.50112	3.23695	8.87076		0.190713	0.424189	0.155286		6.46263	6.18775	14.0866		0.184939	-1.33769	-2.09982		-0.570359	-2.83313	-0.739433		8.08155	24.5627	10.2413		3.40104	0.128999
51.0581	1.74987	20.8702		-0.0164768	-0.0495413	1.78559		5.83579	0.356451	1.63173		-1.14852	-0.261971	-1.98245		1.72093	4.50887	11.215		-0.854907	-2.76577	-1.76738		5.56664	3.3434	8.9614		-0.894965	0.57133	0.00497944		6.28116	5.75762	13.8252		-0.897852	-1.25369	-1.58367		0.48567	-0.842656	-0.282125		8.06731	20.5667	8.5004		2.97776	-0.957177
46.6822	1.36357	39.9182		1.32328	-0.108657	-0.292972		5.14955	0.532536	1.7665		-0.832394	-1.10151	-1.18301		1.29443	4.26973	10.3489		-1.24675	-3.18846	-2.09007		4.18087	3.09492	8.68948		-1.143	-0.781261	0.27218		5.77622	5.57615	12.8825		-0.252962	-0.777034	-0.739051		-0.548414	1.59314	-0.333001		5.17831	18.1885	10.0556		2.66993	-0.414089
48.1017	1.21022	61.6769		-0.141946	-1.13429	0.832939		3.60046	0.420408	2.21117		0.722598	-0.896263	-1.84546		1.35109	3.47809	9.20124		-1.0509	-2.85378	-2.14384		5.11823	3.62745	8.63519		-0.119557	0.453684	1.17402		4.76633	4.92423	11.726		-0.252962	-1.92648	-0.856319		0.727567	-0.161615	0.988047		4.73708	14.8944	9.77709		2.45822	0.323087
53.8855	1.05098	73.9207		1.32308	0.621013	0.291721		3.30639	0.452445	2.52106		-0.884955	0.969404	-1.36572		1.28778	3.1194	7.85418		-0.874522	1.21451	-1.46014		4.3031	3.78719	8.29073		1.74153	-1.86907	0.906818		6.16282	4.78982	11.0051		2.35032	-1.42182	-0.997124		-0.3943	-0.423463	-0.0281289		3.69822	14.1147	8.17549		3.86293	0.245375
52.5129	1.52871	68.19		0.339425	1.25216	-1.18072		2.91421	0.708621	3.37004		-1.86007	1.06263	-0.886154		0.981252	3.10701	7.42804		-2.61844	4.45503	-1.54461		3.46763	3.55643	7.43863		-0.398711	1.10057	-0.412528		6.93601	4.90407	9.42869		1.38288	-1.99655	-1.99421		-0.196459	-3.17356	-1.19674		2.6309	14.9529	7.40948		2.63145	-0.530465
56.2436	3.91436	62.3864		1.13467	2.45533	0.638042		4.12985	5.81427	2.56152		-0.595208	0.72681	-0.566277		0.728017	3.27608	5.92287		-1.32521	4.70157	-1.16052		4.44569	4.42603	5.46267		-0.0263873	1.62964	-0.412528		9.14514	4.97128	8.62069		-0.437245	-2.93579	-1.12616		0.30961	-3.59275	-0.180565		2.43157	13.9976	6.82924		1.51541	-0.258921
58.7542	7.02544	56.219		2.43241	1.96212	1.76395		3.71819	9.94363	1.68558		0.327161	0.372455	-0.748993		0.374848	2.48444	5.70987		-0.46291	4.68394	-1.27575		4.60877	5.04714	5.6257		1.92751	1.21805	0.121874		10.5416	4.41345	8.23253		1.52094	-2.57127	-1.2904		0.177607	-1.7331	0.276743		2.4031	13.6468	6.68991		2.40044	2.0494
55.0118	9.62931	49.8151		1.8883	1.94242	2.39191		3.56135	17.4822	2.02245		-0.832394	0.465678	-0.40642		0.548106	2.47621	5.0432		-2.59882	4.5783	-1.39867		3.26369	5.22461	5.24505		0.159598	0.600658	-0.980341		12.2458	3.88923	7.02053		-0.252962	-1.89848	-0.46921		-0.878423	-1.28778	-0.409219		0.4107	13.8026	5.18111		2.18886	3.17449
56.2553	12.4927	45.3215		3.08127	3.14559	1.56906		5.30639	20.4752	2.15722		0.0374147	-0.205957	-0.840433		0.534765	1.98142	4.36967		-1.61913	3.59201	-1.04529		3.87519	4.74551	4.41119		-0.739919	-1.4868	-0.161985		12.5693	3.40533	6.64822		-0.82872	-1.1555	-1.75957		-1.62639	-1.39267	0.0227466		2.28932	11.2882	4.41519		4.24772	2.90295
68.9257	15.7601	37.262		4.3581	3.59919	0.204983		10.4043	24.5886	2.46722		-1.91282	0.204412	-0.3607		0.0183519	1.2929	3.29066		-0.345372	5.21241	-0.914673		2.91733	5.75699	4.42929		0.842014	-0.1932	-0.429186		12.8139	3.02896	6.03826		0.645545	-2.86573	-1.95901		-0.41641	0.283704	-1.04431		4.7086	11.5805	3.91613		3.70888	1.44818
74.3693	17.4409	32.8776		4.88129	1.72547	0.378248		8.09061	24.7486	2.56152		-0.726894	-0.317851	0.849899		-0.198221	0.690918	3.42124		-0.0710653	5.40606	-1.50622		5.05703	4.6745	5.20885		2.85797	0.218393	0.839994		12.4509	2.20902	5.60257		-2.30319	-2.23487	-1.72437		-1.69239	0.021856	-0.205907		6.00373	13.0424	3.30096		5.84482	1.62268
72.4922	17.6061	30.5307		3.39535	1.56782	0.0317171		6.83572	23.2441	1.22743		-1.17489	-0.48576	-0.42928		-0.00832991	0.818742	3.51745		-1.44275	4.03234	-1.07599		4.26241	4.92297	4.32055		-1.23617	-1.281	-0.479257		10.9992	2.06789	4.90547		0.760697	-1.32376	-1.68917		-2.28641	2.01233	-0.841184		7.22766	10.294	2.73232		3.99754	2.65074
68.5034	16.5946	25.8187		5.13243	1.0155	-0.790927		6.85535	20.7953	2.06291		-0.753269	-0.579117	-0.611997		-0.171574	0.591952	2.43836		-1.20767	3.43348	-1.29107		1.89842	4.01781	3.21464		1.83452	-0.369501	-0.596151		11.662	1.92675	4.13707		-0.920963	-1.70222	-2.09982		-1.69239	0.676575	-0.688748		6.06067	7.64299	2.84833		2.93928	4.10563
67.905	15.8662	22.8351		4.69288	1.8636	-1.05072		7.44361	19.4668	2.44024		3.30527	0.0365034	-0.42928		-0.278197	0.00651698	1.84732		-0.5806	4.33176	-0.522834		3.223	2.91746	4.24801		0.872952	-1.22218	-0.713141		12.9874	1.80577	3.64594		1.82058	-1.32376	-1.90038		0.0456029	1.27904	-0.307658		6.78642	7.60398	1.96631		3.01624	3.31033
63.9983	16.1346	21.2523		5.32084	1.13373	-0.401132		6.87497	15.1294	2.84445		0.801533	-0.131405	0.324445		-0.468123	0.505378	2.00543		-1.89344	3.18708	-1.0683		2.08186	3.30796	3.5591		1.55537	-0.0462265	-0.262221		13.7133	1.55038	3.11519		-0.920963	-2.30494	-3.06171		0.00154664	-0.214063	-0.917402		7.48382	6.55127	1.39758		4.80574	2.78657
60.2793	15.7483	18.6325		3.54173	0.305346	-0.834191		7.69843	14.5852	3.4105		2.3829	0.0365034	0.210309		-0.841286	0.521887	1.36621		0.32078	3.29272	-1.36791		3.05991	4.47932	4.17547		3.75749	0.394861	-0.512669		13.1926	1.53694	2.71119		-0.575305	-1.98261	-3.27281		-1.6485	-0.580611	-0.307658		8.03884	5.03085	1.88504		2.57366	2.59261
56.5956	14.8636	18.6689		3.08127	-0.128554	-0.726031		4.99256	10.7759	2.88491		5.01832	-0.355194	0.370165		-0.684695	0.666176	1.20817		2.28031	3.31035	-1.02991		3.95658	3.62745	2.96082		2.60993	-1.63377	-0.0284326		13.8395	1.34204	2.55276		-0.137608	-1.11343	-3.30801		-0.636361	-0.947356	-1.34918		7.88234	4.91401	1.67614		2.80454	3.17449
53.0995	13.7401	20.1971		4.33718	0.857668	0.140087		4.75737	9.2394	3.1005		2.06659	-0.280643	1.51235		-0.797972	0.295097	0.988236		1.63377	2.48259	-1.29113		1.26657	3.39669	3.32352		1.86546	-0.340173	-0.345704		13.4056	1.74529	2.5686		1.17549	-1.91242	-2.65106		-1.36238	1.017	1.49623		8.19533	4.6605	1.5253		3.3049	1.33168
56.7598	12.7846	23.5992		1.97195	-0.266491	0.832939		4.95346	8.72728	3.51829		4.01683	-0.075391	2.49451		-0.328165	0.377554	0.63085		2.78984	3.69779	-0.277047		2.632	2.2609	2.87018		2.82703	0.365534	-0.846693		13.2951	1.32859	2.37056		0.829828	-1.14143	-3.89456		0.375612	-0.18774	-1.90805		6.71535	4.44615	1.5253		3.40104	1.04068
63.6816	11.3662	22.6895		2.93469	-0.266491	0.0100851		3.56135	7.15877	2.06291		6.23063	-1.06417	2.51737		-0.00832991	0.130182	1.12569		1.69246	2.46496	-0.38459		2.87648	3.29024	4.39309		1.52425	0.218393	-0.195397		13.161	0.958949	1.57048		-0.69066	-1.0013	-3.31978		2.97163	0.362278	-0.205907		7.52653	3.90029	0.80573		5.88318	-0.278253
62.0157	10.4314	22.8896		2.2442	-0.91734	0.464776		3.67895	6.03841	2.26501		8.2598	-0.355194	2.79136		0.241578	-0.108958	0.335364		0.575623	2.64098	0.422041		2.34668	2.29634	1.63743		5.49446	-2.69225	-0.228809		13.4214	0.481771	1.22985		0.138716	-2.319	-3.75375		2.77362	1.88131	1.06427		6.85761	2.45788	1.37446		4.11298	-0.569257
56.4782	10.2633	35.1335		3.3115	-0.0889519	2.9115		5.60046	7.67089	2.34593		10.948	0.503021	5.07556		0.478144	-0.513012	0.507123		1.90808	2.00701	0.82926		2.59131	1.1074	2.27205		5.3083	-1.45747	-1.01366		15.2597	1.01944	1.92695		-0.460154	-0.819099	-4.24647		1.80571	0.493104	1.03892		6.85761	3.39344	0.50395		3.76666	1.0408
51.9263	10.3636	53.7266		0.63239	-0.601864	3.77762		4.0515	6.67857	3.22188		9.41936	-0.765697	6.19489		0.66807	0.0724658	-0.530653		2.731	0.844699	0.921423		4.42534	2.34963	2.25381		4.81205	-0.663615	0.372416		15.0625	1.53022	3.90735		-1.70432	0.148148	-4.59838		1.12358	1.51457	0.962705		6.53027	5.34287	0.120992		1.45762	0.827383
47.9257	10.7145	60.2397		2.5999	1.8833	3.82088		2.5809	7.57489	3.38352		9.31386	-0.597789	11.4027		0.368195	-0.133699	0.0466679		1.18308	3.01093	1.41311		1.81688	2.72228	1.65567		3.69543	-0.0462265	-0.796623		14.2735	0.999274	5.45998		-0.897852	0.26028	-4.90342		3.05974	1.017	0.784926		5.64791	4.77751	0.736067		2.57366	1.42872
43.409	13.2712	60.2579		0.674416	1.23245	3.75577		4.03188	7.767	3.55875		9.0503	-0.653669	10.1237		0.774659	-0.430555	-0.338236		1.06554	3.04618	0.629495		1.73533	0.858924	1.58313		3.69543	1.01225	0.422487		11.9855	1.08665	5.51543		-0.82872	0.736934	-5.14972		0.617674	2.43133	1.19136		6.55874	4.38765	1.89665		2.72758	1.29289
44.1129	14.6218	59.5302		2.83013	0.798552	3.32292		9.0513	7.79892	0.930915		9.86735	-0.448551	5.57816		-0.111592	0.175548	-0.104506		2.63307	-0.247228	0.521953		1.57225	1.24929	-0.791732		4.2228	-0.457819	0.973642		12.3484	1.07992	5.90359		1.59007	-0.30038	-1.63054		-0.724474	2.01233	0.327619		6.41649	3.37394	0.631667		2.51588	2.39865
44.6173	14.3151	64.1875		2.57899	-0.522851	2.54333		18.1885	8.50314	0.647989		11.1588	-0.299314	5.94359		-0.244862	-0.616052	0.754577		2.45669	0.915081	0.383649		3.67141	1.26714	-1.04555		4.34673	-0.604793	0.172039		11.6225	0.414563	5.15104		0.230959	-1.28169	-1.02056		-2.79248	0.100234	1.82645		8.70775	3.47144	-0.111125		1.2844	1.15718
43.3503	13.6575	59.0753		4.46265	0.778847	1.89375		17.3256	9.65553	2.54804		10.3154	-0.187285	9.82668		-0.261529	-0.611978	0.4934		4.1223	0.985598	0.690957		1.87792	1.72852	-1.02745		4.47084	-1.13403	1.54146		10.0998	0.643071	4.3668		-1.58917	0.358473	-1.56014		-2.39647	1.46232	0.734051		10.1878	2.69173	0.237002		3.43952	1.99127
40.0419	12.8819	51.9073		4.92311	1.03521	2.24028		12.7375	8.21504	1.99558		7.46912	-1.25075	10.0551		-0.224903	-0.690276	0.500261		4.5926	2.16554	0.80619		1.81688	1.39131	-1.40811		1.40032	-1.36915	0.021733		9.08991	0.528817	3.77268		-1.63519	-0.692904	-0.89152		-3.21043	0.912297	0.505397		11.6537	1.19082	-0.378073		3.34326	0.555839
35.8185	12.1595	47.4137		1.0092	-0.739801	2.43517		14.5021	5.71828	1.44302		6.78394	-1.38132	5.82929		-0.454782	-1.07375	-0.118301		7.47312	1.68995	0.7985		1.57225	1.23157	-0.519814		3.75749	-1.36915	0.556135		8.43506	-0.223915	3.71723		0.322999	-1.14143	-1.23166		-2.81442	0.283704	0.708708		12.4506	0.586458	-0.389683		1.43845	0.0902074
32.0526	11.1863	40.0092		0.590567	0.404063	1.72069		10.0514	6.10237	1.22743		6.23044	-0.168614	5.87501		-0.608046	-0.838725	0.225361		7.21843	0.210589	0.667887		1.0221	-0.0993996	-0.157256		3.35422	-1.6926	0.856747		7.28316	-0.17687	3.5588		0.0235642	0.316408	-1.04399		-5.41044	0.885975	1.77576		11.184	0.956971	0.0629388		1.05352	-0.0842926
28.3101	10.3518	36.88		0.255779	-0.680685	1.22273		9.63956	5.062	-0.0123656		7.60099	-0.877592	4.596		-0.811312	-0.937691	0.514057		9.21704	1.28502	0.0456408		0.940557	1.14284	-0.900471		2.73404	-0.340173	1.00705		7.26738	0.179334	2.99637		-0.206739	0.302345	0.0235025		-3.6505	-0.921033	0.63249		10.5009	2.20438	0.411161		1.72698	0.245503
25.4827	9.69123	38.3172		0.695125	0.443474	-0.834191		8.60039	3.33341	1.57778		4.67564	0.390992	4.32184		-0.754657	-0.970666	0.239084		12.8422	0.72143	0.114792		0.879359	0.876643	-0.429174		5.58746	-0.369501	0.305592		7.15692	-0.277682	2.88546		0.369222	0.568674	-0.868087		-2.39647	0.571678	-1.06965		10.4867	2.37988	0.562003		0.303102	-0.161877
22.8665	8.8449	40.0819		-0.162858	-1.35124	0.746412		7.91415	2.50116	1.60476		5.88794	-1.21341	4.13912		-0.981244	-1.03661	-0.0907826		18.8777	0.791812	0.191575		1.32777	1.07182	0.0421221		4.8741	-1.07521	0.856747		6.65198	-0.58684	2.00617		0.714677	-2.48726	-1.22		-3.91451	-1.15695	-3.07685		9.46198	0.898469	-0.0415563		0.553284	-1.84952
19.7224	7.87767	33.8782		-2.23513	-0.562453	-0.0331788		7.44361	3.76556	0.82312		7.62718	-0.42988	4.3447		-1.02456	-0.892325	-0.0358167		19.0147	-0.652294	0.360579		1.59275	1.35574	0.44102		5.7425	-0.104882	-0.195397		6.50207	-0.378494	1.83189		-0.644437	-0.749032	-0.62168		-1.91251	0.781275	1.24223		7.38416	0.937471	0.00488596		-0.428013	0.0902074
17.6459	7.04903	35.4064		-1.1256	-1.44996	0.638042		6.56128	3.66957	0.418912		5.46632	-0.448551	2.24321		-0.911248	-0.983015	0.0810484		20.8959	1.14413	-0.538214		0.227323	0.983092	0.422921		5.7425	-1.78075	0.0718034		5.05036	-0.365053	2.03785		0.322999	0.90507	-0.480978		-0.504358	0.571678	1.03892		7.22766	2.34088	0.643277		1.20744	-1.40335
15.6632	7.39995	36.2978		0.381249	-0.66098	1.93722		4.54166	2.50116	3.58563		4.46482	0.782824	1.87778		-1.2078	-0.8717	-0.448168		19.2695	0.193096	-0.422981		1.16468	0.539437	0.205301		6.1767	-1.39865	0.255522		4.61642	-0.230636	1.90319		-1.81947	-0.412512	-1.66574		-1.93445	-0.240189	-0.968087		5.14984	2.45788	1.29318		-0.909074	-2.50911
14.4783	7.70663	40.1365		0.486009	0.502781	1.41763		3.07106	3.7976	4.87936		5.72988	0.596244	1.74062		-0.897942	-0.438787	-0.296994		19.3284	-0.21197	-0.438361		0.81832	1.35587	1.45615		4.09869	-0.957562	0.188698		4.0957	-1.25892	3.0835		-0.920963	-1.74428	-1.5719		-1.47244	-0.973482	-0.459904		4.80826	2.43838	1.24674		0.0722238	-0.239461
14.009	7.33507	40.6459		-0.686255	-1.48937	0.984573		4.24759	4.06967	3.77434		5.78244	0.503021	3.31682		-1.27111	-0.599586	-0.571895		19.6418	0.457263	0.0456408		2.42822	0.947655	-0.465373		5.02915	-2.10419	0.556135		3.95369	-1.33957	2.85378		-1.17438	-1.52002	-0.950155		-2.04451	1.46232	-1.7558		4.21053	0.683962	1.31641		-0.851417	-1.09301
16.3202	6.53297	39.0449		-0.372176	-0.424325	1.02784		3.83579	6.34241	2.37281		3.09446	0.633587	0.804178		-0.96125	-0.653185	-0.523791		15.6835	0.615655	-0.323128		0.92021	0.1135	-1.35381		4.06758	-1.01639	0.556135		3.66176	-0.566677	2.94092		-1.70432	0.51267	-0.0116986		-2.28641	0.519427	-0.714091		4.45245	0.91797	1.65292		-0.216438	-0.394629
19.1123	6.25283	35.8248		-1.08378	0.344948	2.7166		4.30632	3.89359	2.08988		4.09595	1.0813	1.58076		-1.04788	-0.813984	-0.406926		14.6842	0.228219	-0.3769		2.20409	0.450706	-0.501714		5.46335	1.24754	0.255522		3.15682	-1.12451	2.69535		1.88971	-0.496642	0.0235025		-2.1544	-0.423463	-1.62871		3.6128	0.450113	1.98953		0.707203	-0.685633
17.9861	6.90748	36.6435		-0.811724	-0.680685	-0.0764427		2.9927	8.50314	3.01968		3.51608	0.316441	1.8092		-0.8513	-0.900558	-0.681827		13.5085	0.791812	0.0840321		1.18503	1.97699	0.277841		4.25374	-1.63377	0.973642		2.68344	-1.19171	2.12499		0.0926957	-2.17875	-0.62168		-0.394465	2.09091	-0.61234		3.86895	0.35261	2.36088		0.0915272	-1.81073
19.6755	6.91928	35.9158		0.00443474	-0.542748	0.659674		2.14962	8.32706	3.49132		5.20276	-0.299314	0.872759		-1.08451	-0.789242	-0.984246		13.097	1.02072	-0.76868		-0.0173092	1.24929	-0.592353		3.16824	-0.781261	0.389075		2.73077	-1.39334	2.25174		0.230959	-0.706967	-0.0234667		-0.988481	-0.685507	-2.51798		2.53123	0.0212584	2.67427		-1.39013	-1.86898
24.333	6.62734	32.5865		3.479	0.108292	0.50825		0.228108	8.00704	2.93886		8.68142	1.69692	1.1012		-1.48102	-1.38295	-0.331374		18.5445	4.19086	-0.453741		-0.750889	3.34353	0.132761		4.03664	0.982923	1.10719		2.89646	-1.11106	2.78248		-1.72723	-0.959233	-1.34903		-0.130457	-0.947356	-2.56866		1.3073	0.547617	2.47699		0.688027	-1.03476
23.8285	5.78985	29.0752		4.44174	-0.70039	-0.422764		1.28677	7.70292	2.97932		9.60379	1.62237	2.08336		-1.72424	-1.4242	-0.45503		23.169	3.504	-0.161814		-1.05656	3.37897	0.5861		5.3083	1.45334	-0.111915		3.4014	-0.795185	1.73683		0.276979	-0.314443	-0.774252		0.573618	-2.51884	-2.84819		2.44581	0.469614	2.2797		3.34338	-1.86898
22.2565	5.45958	27.4561		4.81856	-2.43599	-0.0764427		0.0318774	7.86299	1.20045		12.0812	1.80895	1.35233		-1.83752	-1.29226	-0.523791		22.8947	5.3708	-0.207895		-0.689691	3.75161	-0.229796		5.37036	-0.310846	-0.345704		3.29095	-1.23204	1.7606		0.276979	-1.07137	-1.04399		2.24561	0.231256	-1.01896		2.09	0.177104	2.47699		1.8809	-1.84952
20.3442	4.83146	24.436		3.41626	-0.956751	-0.422764		-0.262187	7.1908	0.472761		12.6608	2.33135	0.461606		-1.97412	-1.81175	-0.235095		24.09	7.29049	-0.630436		-0.791582	4.24856	0.38658		5.1842	-0.54597	-0.161985		2.75444	-1.17155	1.64178		-0.713569	-0.482703	-0.656881		-0.658472	-2.54496	0.276743		2.7162	1.26882	1.82708		1.97716	-3.24616
18.5492	4.43041	22.2165		2.49514	-1.154	-0.249708		1.54173	5.20604	0.634503		10.7372	1.90217	1.85492		-1.60428	-1.81587	-0.757449		21.719	6.49799	-0.722598		-1.1993	5.56181	0.640398		4.03664	0.218393	-0.312292		2.39151	-0.909439	0.738714		0.599525	-1.33769	-0.293308		-0.372354	0.152682	-1.04431		2.07576	-0.544101	2.29131		1.1113	-2.66428
15.8861	4.09424	22.6531		3.01854	-0.582159	-1.26725		-0.399407	5.062	0.877066		8.12793	0.801495	2.63151		-1.7309	-1.89421	-0.503134		19.6418	6.60363	-0.883912		-1.28069	4.69222	-0.556013		5.15326	1.42384	-0.579493		2.29684	-1.32613	1.07934		-0.345002	-0.244376	-0.316741		-0.350408	0.650253	1.31845		1.49226	0.0797604	0.979794		1.61154	-2.35382
14.5604	4.04706	29.8575		3.37424	-1.50907	-0.726031		0.91421	4.87001	-0.281902		10.6844	1.54768	0.233169		-1.46768	-1.78289	-0.166405		16.6241	5.81113	-0.761049		0.166125	2.72228	-0.664893		3.97459	1.77678	0.138627		2.0917	-1.16483	0.976362		0.0695843	-1.12749	0.164204		0.177607	-1.02593	-0.942745		1.84808	1.32732	1.15386		0.668724	-2.43153
14.3023	4.30656	38.2263		2.22309	-0.424325	0.0100851		0.0907466	3.74954	1.15999		8.89223	1.13731	0.644322		-1.48768	-1.60563	-0.626861		15.5072	4.89536	-0.507513		-1.11776	2.9176	1.40185		4.03664	-0.28135	0.489311		1.94969	-0.936323	0.643655		-1.08213	-0.875103	-1.27863		-0.812421	-0.502037	0.429179		2.09	2.14603	0.979794		-0.139478	-2.29569
14.4313	3.89961	45.7945		2.28603	0.265935	-1.28888		-0.0660969	3.87757	1.10614		10.5	0.72681	1.12389		-1.59097	-1.78289	-0.59248		14.8998	4.49029	-0.630436		-1.09741	3.91136	-0.773632		4.99821	-1.07521	-1.08048		1.97336	-1.30597	1.1744		-1.61208	-0.510705	-1.38423		-0.196459	0.676575	0.683175		1.33577	1.28832	0.910225		1.6885	-2.12106
14.8654	3.84653	54.7454		3.79288	-1.39065	-1.31051		-0.517004	3.97368	1.06568		14.6902	1.02528	0.781318		-1.91417	-1.76643	-0.235095		15.1937	4.38451	-0.515203		-0.261783	2.89974	-0.91857		3.38534	-0.252023	0.405828		1.713	-1.15811	1.70515		-0.73668	-0.132244	-2.25229		0.771623	-0.816333	-0.0534714		2.26084	2.37988	0.875394		1.97716	-1.94656
13.5632	3.96154	52.9261		4.50468	0.0292799	-0.660926		-2.28167	5.67023	3.46444		13.3198	0.969404	1.74062		-1.83087	-1.85712	0.898889		14.8213	2.21829	-0.415291		-1.03621	2.2609	0.44102		4.84299	-0.516642	0.27218		1.4053	-0.855673	3.02805		-1.72723	0.652804	-1.68917		1.14569	0.650253	0.276743		1.16504	1.01531	1.65292		1.092	-2.12106
15.6045	4.08244	48.9419		3.26968	-0.108657	-0.552766		-0.438653	5.30215	2.30547		13.3724	1.39844	0.210309		-1.9508	-1.96843	0.59647		11.7646	5.61734	-0.39228		-1.36223	1.95927	-0.737433		3.91253	1.04175	0.689687		1.13704	-1.16483	2.73495		-1.63519	-0.678841	-1.10262		0.903627	-0.449785	1.03892		1.69159	1.42467	0.318276		1.86172	-1.42281
17.3995	4.30656	44.6484		5.50925	-1.46966	-1.37541		0.0320186	3.42952	2.65583		17.352	1.84629	1.62648		-2.1374	-2.02203	-0.0426785		14.743	7.02632	-0.0772821		-1.38258	3.30796	0.749137		2.33078	0.718303	0.739853		0.924021	-1.78987	2.47354		-1.03611	-0.945294	-1.02056		1.89365	-2.38782	1.01358		0.979957	3.9783	0.411161		1.34218	-1.15126
19.6872	4.09719	40.0456		4.44174	-0.522851	-1.57031		-0.477899	3.41351	2.21117		18.9332	0.820167	1.71792		-1.93413	-1.78701	0.349087		14.6645	6.39235	-0.131054		-0.975016	2.75785	0.49546		3.91253	0.512507	-0.078503		1.08182	-1.47399	1.6893		0.85294	-1.25356	-0.387143		-0.0423446	-1.34023	-1.14606		1.44967	2.39938	0.364719		0.745683	-0.995969
18.0917	4.30361	34.2966		5.27902	-1.52878	-1.07235		-0.88956	3.18937	2.18419		23.9668	1.62237	1.71792		-1.99747	-1.73752	-0.633723		13.2734	5.61734	-0.522834		-1.68825	2.43837	-0.429174		1.95863	0.100914	0.339004		0.308621	-1.16483	2.06954		-0.345002	-0.749032	-1.09096		2.17961	2.56235	-0.434561		0.73804	2.26288	0.08616		0.995865	-2.5867
15.8743	5.36816	29.9121		4.96494	0.0883959	-3.10765		0.502549	3.81361	0.513221		22.0693	0.67093	0.347305		-1.90748	-1.72517	0.0741866		13.097	5.35317	-0.714908		-0.771235	1.03639	0.676739		3.13712	2.10005	-0.078503		0.584762	-1.48743	1.83189		-0.529285	-0.959233	-0.316741		0.617674	-0.423463	0.276743		-0.187032	3.02308	0.0629388		0.0337441	-1.44214
14.7481	6.0641	27.6744		5.29993	0.423769	-1.02909		-0.791586	6.10237	0.930915		18.3797	0.503021	2.42593		-2.03743	-2.10449	-0.262614		11.4118	6.35709	0.153184		-2.60542	1.24929	-0.97301		4.90504	-0.340173	-0.546081		1.20016	-1.06402	0.580283		0.876051	-0.0901789	-3.37215e-05		1.49764	-0.999804	0.352961		0.467649	4.7385	0.0281071		1.65002	-0.472213
13.8213	8.39372	25.2183		4.39992	-0.22708	-1.57031		0.541795	5.14209	1.63173		19.0649	0.260426	1.39805		-2.00745	-1.04489	-0.393202		10.2361	6.12818	-0.346198		-1.19914	2.08344	0.277841		2.82703	1.92375	-0.546081		0.97136	0.132288	1.18232		-2.09579	-1.0013	-0.797685		-0.966371	-0.554485	0.403837		-0.0731336	3.66645	-0.192399		-0.0623918	0.284167
11.5218	8.42616	22.7077		3.98128	0.798552	-0.747663		0.541795	3.92563	2.76363		19.6447	-0.691012	0.552882		-1.8142	-0.706785	0.163461		10.4123	5.17715	-0.538214		-1.58652	2.33192	0.585958		1.80341	0.953427	0.305592		0.513754	0.266705	0.746636		-0.229851	0.358473	-2.8153		2.68568	0.440853	-0.917402		1.25035	3.74445	0.596835		-1.81341	-0.685633
11.8738	8.30821	20.1061		2.7674	0.719731	-2.3499		-0.654225	2.78926	2.56152		16.5613	-0.802906	0.827039		-1.74757	-0.846958	0.898889		10.334	6.3042	-0.307748		-1.34189	2.72228	2.27205		2.29966	0.9241	-0.546081		0.127156	0.286867	0.437694		1.35977	0.736934	-2.82707		-1.23038	-1.89025	-0.485437		0.424937	4.48516	0.248613		-3.16046	-1.42281
11.2872	8.75349	18.7599		2.83013	0.325242	-1.07235		0.541795	4.38981	3.47783		17.7736	-0.168614	0.872759		-1.82085	-1.09849	0.211637		13.0382	5.45895	-0.914673		-1.21965	3.25466	1.20248		2.95114	2.2177	0.823335		1.4763	0.06508	0.413929		-1.10525	-0.314443	-1.65407		-0.878423	0.440853	-0.00259586		0.780752	3.9978	0.237002		-1.87119	-0.569257
10.5364	8.10473	17.5409		3.54173	-0.818814	-0.877455		-0.968053	3.10939	2.69629		19.2493	-0.168614	1.21533		-1.91084	-0.793359	0.184118		13.5868	3.75054	-0.453741		-0.22109	1.60421	1.27487		2.29966	1.36502	0.656275		2.72288	0.105405	-0.0296795		0.530394	0.456542	-0.610015		-0.372354	1.46232	-0.180565		-0.229743	3.66645	-0.470957		-2.6794	0.652755
9.17547	7.30558	15.6307		4.02311	-0.463735	-1.37541		1.20842	2.38915	0.809634		17.3784	-0.691012	0.849899		-1.96081	-1.02015	0.0810484		12.3132	3.53926	-0.3769		0.777468	2.4738	0.350381		1.55537	-0.163705	-0.462598		3.42507	-0.190311	0.0733011		-0.252962	-0.790974	-0.246338		-0.020399	1.25272	-0.0281289		-0.443186	1.67818	-0.00672462		-2.04442	0.478255
7.3805	6.36489	14.1389		2.68355	-0.108657	-0.357868		1.67895	2.80527	1.92814		17.4309	-1.67979	0.986895		-1.77754	-1.2634	0.300983		11.5293	2.74676	0.337568		1.40932	0.628168	1.16613		1.67948	0.453684	-0.011679		2.68344	-0.0962198	0.207968		0.369222	0.877068	-0.985356		-0.526468	0.466978	0.0227466		-1.76667	1.26882	0.979794		-3.37203	-0.0455006
7.76765	5.65715	12.1376		1.59513	0.265935	-1.02909		0.718262	1.84499	3.32967		16.5349	-0.747026	2.58579		-1.69091	-0.987132	0.0603915		10.099	3.02855	-0.476752		1.49086	0.557155	1.22058		3.23029	1.30636	0.288934		2.65188	-0.452423	0.176282		0.530394	0.218215	-2.04108		-1.20843	1.61946	-0.536312		-0.0731336	1.36617	-0.250452		-3.81461	-2.04348
5.67938	5.10276	10.9733		1.67898	-0.897635	0.053559		0.0516417	2.54921	1.68558		14.084	-0.85892	1.30661		-1.57431	-1.16856	-0.0151598		8.82519	2.9933	-0.346139		-0.791582	1.03639	1.72821		1.77247	-0.869412	0.021733		2.20216	-0.277682	-0.663406		0.184939	-0.46864	-0.434009		1.49764	0.702701	-0.104347		-0.115845	1.46367	0.887004		-3.16046	-0.995969
4.78776	4.24463	9.71798		1.09285	0.127998	-0.726031		0.933833	2.26112	1.10614		15.5071	-0.224628	0.986895		-1.48768	-1.44894	-0.145748		6.82644	2.30643	0.183944		1.06279	0.202231	0.604199		2.29966	0.9241	-0.178739		2.31262	-0.358332	-0.100974		-0.7827	0.835003	-1.09096		-0.438356	1.2264	1.03892		-1.14046	1.11282	0.376329		-3.42982	-0.414089
4.45927	3.7964	9.33593		0.276691	-0.976647	-0.704399		0.286836	1.20472	2.70978		12.8191	-1.38132	-0.132428		-1.55099	-0.983015	-0.578757		5.76829	3.25746	-0.330818		0.369906	1.48004	1.38375		1.71041	0.747631	0.0383914		1.98914	-0.445703	-0.148503		0.645545	1.66212	-1.11439		0.595563	1.61946	-0.0790044		-0.69934	1.83418	0.318276		-2.23682	-0.899053
4.77603	4.43041	7.48026		0.778974	-0.325607	-0.964193		-0.673848	1.31674	1.87429		12.0812	-0.784369	1.37519		-1.38771	-0.0388496	-0.0839208		6.5129	2.07753	-0.638126		-0.669345	-0.134975	1.34741		0.221651	-0.398996	-0.529422		1.0976	-0.654048	-0.457445		-0.252962	-0.356508	-1.77134		1.80571	0.100234	1.06427		-0.884307	0.703462	0.585224		-2.58313	0.711007
4.48273	4.68697	6.91628		0.590567	0.0883959	-0.726031		-0.536627	2.38915	1.40256		10.7633	0.241755	1.26105		-1.36106	1.10736	-0.702484		4.5926	-0.141589	0.130113		-1.11776	1.63979	1.0393		2.20667	0.659481	0.873406		1.4053	-1.02369	-0.465367		1.59007	-0.833038	-1.18479		1.29964	1.20047	1.72488		-1.56746	0.508615	0.237002		-1.75576	-0.142545
3.60285	4.31836	5.27891		1.19761	0.71954	-1.50541		0.0318774	3.04532	1.59127		9.07686	-1.23208	0.507326		-1.29443	1.09086	-0.338236		4.86691	0.809441	-0.530524		-0.771235	0.645886	0.314182		1.46238	-0.722438	0.138627		0.490085	-0.781744	-0.43368		0.737788	-0.0761162	-0.516179		-0.724474	1.14802	-1.01896		-0.556967	-0.446598	-0.0762929		-2.00594	-0.123085
2.51179	4.8698	4.40565		0.00443474	0.837963	0.659674		2.01226	2.91729	1.36219		8.76055	-0.840249	2.31179		-1.47434	1.20217	-0.743726		5.14122	0.633284	-0.307748		-0.587801	0.663605	1.0755		0.469867	-1.81024	-0.395774		0.419077	-1.0909	-1.01196		-1.03611	0.456542	-0.152503		0.573618	0.571678	0.302086		-1.04092	-0.680446	0.0977706		-2.73705	-0.239461
2.26542	5.51561	5.36988		-1.35603	-0.680685	-1.91684		0.345706	5.89425	1.60476		9.36661	-0.877592	2.17463		-1.26445	0.958915	-0.434444		3.80876	-0.176847	-0.046581		0.797974	0.468424	1.52869		1.52425	-1.5163	0.656275		0.584762	-1.03713	-1.11494		-1.01321	-0.706967	-0.926722		-0.306352	0.833723	0.759393		-0.0161846	0.781465	0.364719		-2.23682	-1.24818
2.76989	7.23481	4.60578		0.318514	0.542192	0.659674		0.169239	5.91027	1.57778		10.5789	-0.840249	2.35735		-1.31109	0.657944	-1.24542		3.41692	-0.335375	-0.0158207		0.899864	0.0247686	1.89125		-0.708803	0.982923	0.706441		0.0245897	-1.15139	-0.235641		-0.252962	0.582737	-0.28154		0.287665	-0.161615	-0.536312		-1.04092	1.17132	0.38794		-2.04442	0.0708754
2.24195	7.19352	3.13215		-1.00013	0.482885	0.50825		1.20842	8.43918	0.661476		8.31255	-0.691012	1.1012		-1.20447	1.02902	-0.730002		3.00546	-0.21197	-0.177135		0.879359	0.148937	2.34459		-0.367595	0.0714193	1.27425		0.482195	-1.30597	-0.417837		0.645545	0.456542	-1.30206		-1.34044	1.46232	0.962705		-0.400474	1.99003	1.02624		-2.29447	0.226043
2.10117	7.45303	2.91384		-3.53266	0.0489852	-1.22399		1.14955	7.20671	1.03871		9.47211	-1.79182	1.37519		-1.07785	1.35885	-1.21104		3.65199	-0.282487	-0.323128		1.40932	1.23157	3.5229		-0.894965	-0.63412	0.22211		-0.393567	-1.13123	-0.544583		-2.00375	-0.945294	-0.961923		0.155661	0.152682	-0.968087		-0.898544	2.57473	0.0513283		-2.58313	-0.743885
1.73748	6.81312	1.49479		-0.958308	-0.838519	-0.552766		1.54173	5.87835	1.77989		7.67993	-0.448551	0.256029		-1.52101	0.711543	-0.846796		3.41692	1.26739	-0.000440504		1.5519	0.468424	0.821677		1.49331	-2.28066	0.673029		-0.61448	-1.4135	-0.805995		-0.229851	-0.496642	-0.821118		-0.834367	0.624127	0.937362		-1.24012	0.664461	0.295055		-1.98663	-0.00670858
2.1129	6.7335	2.56817		-1.50241	1.15344	-1.61378		-0.61512	6.11839	1.51045		8.62867	-0.709683	0.918479		-0.931242	0.558977	-0.448168		3.12299	0.492386	-0.492132		0.492302	0.486143	0.821677		1.12117	-0.310846	0.00497944		-0.172654	-1.02369	-0.78223		-0.598417	0.540672	0.340209		1.25558	-0.764082	-1.24762		-1.21165	0.430613	-0.5174		-1.92898	-0.569257
1.70229	5.97268	2.62275		0.946469	0.0292799	-0.206444		1.89466	4.66189	2.30547		7.57462	-0.560446	2.42593		-1.17782	0.307489	-0.798692		1.43777	2.55297	-0.108042		0.064235	0.344256	1.94569		-1.48421	0.0420916	1.22409		-0.204213	-0.936323	-0.901054		0.760697	-0.0901789	-0.0116986		-1.05448	-0.633059	-0.282125		-1.01244	1.13232	-0.494178		-1.77493	-0.0455006
1.10397	5.47432	2.47721		-0.97922	-1.03576	-0.314604		0.326082	3.7976	1.87429		6.494	-0.149942	0.872759		-1.20447	-0.253248	-0.606275		3.16222	2.83477	0.0225706		0.369906	0.770193	0.44102		0.749021	0.15957	0.622959		-0.00696928	-1.4135	-1.08325		-0.759791	-0.734969	-0.680417		-0.020399	1.61946	-1.57783		-2.12248	0.274607	-0.122735		-3.00641	-1.59731
1.25648	4.6103	2.31347		-0.790813	-0.029836	-0.639294		1.30639	1.39683	-0.0527281		7.07387	0.745481	-0.0409876		-1.21781	0.0394914	-1.07359		1.26139	3.504	-0.223275		-0.261783	-0.0639625	-0.429174		-1.26711	0.394861	0.505969		-0.62237	-1.10434	-1.28129		-2.00375	-0.566709	-0.434009		1.38759	0.702701	1.72488		-1.79514	1.60017	-0.830695		-1.73645	-0.957177
0.728547	4.09424	1.60395		-1.87923	0.680129	0.789676		-0.0464738	2.88525	0.0819431		5.65076	-0.000705217	-0.3607		-1.24113	0.14669	-1.5066		1.63377	2.35919	-0.730288		1.47036	-0.880261	-0.447274		0.77996	-0.781261	0.205451		-0.188434	-1.49415	-0.473288		-0.137608	-0.00604905	-0.832886		-0.262461	-0.213866	-0.739433		-2.12248	-0.914454	-0.111125		-2.35226	-0.763217
0.646424	3.40125	0.530566		-0.707167	-1.52878	-0.660926		1.71819	0.500499	0.028094		5.46632	-0.0567196	0.507326		-0.99455	0.0229827	-1.16294		1.04593	0.527644	-0.269357		0.634885	0.237806	0.350381		-1.17412	-0.163705	-0.011679		-0.456685	-1.27908	-1.76451		-0.414134	-0.412512	-0.093869		-1.01043	0.231256	0.225868		-1.63865	0.118762	-1.1557		-2.15986	-0.220129
2.55871	3.00905	1.58575		0.0464608	-0.167964	0.50825		-0.164071	2.29315	-0.0527281		4.0432	0.540229	2.01478		-0.954562	-0.611935	-1.71274		0.791085	1.74284	3.61792		1.32777	-0.969131	0.49546		1.12117	-1.19285	1.65835		-0.291	-1.37318	-0.972348		1.01411	0.764936	0.222838		2.33372	0.571678	-1.60336		-0.855949	-0.953456	-0.134346		-1.04382	-0.491673
3.68497	4.14732	0.49418		0.988292	-0.22708	0.356616		2.22797	4.66189	-0.672721		5.38719	-0.485894	1.48949		-0.984571	-0.797475	-1.70588		2.75061	1.65483	7.95081		0.34956	0.610449	0.477219		1.12117	0.688808	3.54541		-0.125316	-1.69578	-0.63172		-0.483265	-0.650839	0.222838		0.48567	0.257382	-3.40706		-0.457423	-0.875453	0.08616		-0.928377	-1.42281
4.38888	7.85113	0.676109		1.49058	0.0489852	2.17538		0.345706	10.9361	-2.2358		7.33743	0.614915	0.964035		-0.691348	-0.752151	-1.49974		2.75061	1.93663	8.81127		0.859013	0.361974	1.20248		0.842014	-0.575297	3.56217		-0.669708	-0.895998	-0.916897		-0.897852	0.414477	-0.128967		0.925573	0.964549	-0.0027864		-1.11199	-0.076245	0.155823		-2.04442	-0.355837
4.16598	9.34916	0.967195		-0.100123	-0.305902	0.248247		1.85541	14.3292	-0.874824		8.68142	1.04409	0.827039		-0.717996	-0.706785	-1.68529		4.3966	2.7115	7.91242		0.553341	0.575012	-0.646794		1.33827	-1.54562	2.4432		0.31651	-1.87724	-1.36051		-1.77345	-0.790974	0.0821367		1.7836	0.283704	-0.688748		-0.898544	-0.758449	-0.22723		-1.69797	-0.802009
2.84028	9.35801	-0.615587		1.44875	0.581603	0.464776		0.267213	14.2492	-0.753543		6.81031	0.85751	0.415886		-0.571419	-1.03661	-1.80902		3.51484	1.39066	7.16719		-0.424871	-0.188131	0.966757		0.190713	-1.63377	2.86071		0.592652	-1.39334	-0.497053		-0.644437	0.42854	0.140771		-1.16438	1.14802	-1.04431		-0.841712	0.489115	-0.308409		-0.601236	-0.161877
3.52072	9.03658	1.84045		1.21852	0.719731	-0.0980747		-0.164071	13.1127	-0.133647		4.8337	1.23054	1.00975		-1.10783	-1.00364	-1.10797		3.41692	1.86611	5.87656		-0.0173092	0.219949	-1.40811		0.531744	-1.57495	2.82729		1.00292	-1.77643	-1.31298		-0.275871	-0.104118	0.715551		1.29964	1.017	0.530739		-2.0513	1.22982	-0.540526		1.84242	-0.995969
3.16877	7.69778	-1.01583		0.988292	1.09432	-0.920719		0.424057	11.4961	-0.888311		4.64926	-1.12019	0.827039		-0.911248	-1.0861	-1.69902		2.98584	3.3631	5.57694		-0.404366	1.76395	-0.483614		0.99706	-0.428324	2.67699		1.00292	-1.25892	-1.68529		-1.70432	-0.160246	-3.37215e-05		0.0236573	1.30517	-0.586997		-2.17943	0.64496	-0.378073		-1.0823	-0.802009
3.00452	7.42649	-0.561009		-0.351265	0.167408	1.30926		0.0711236	10.0237	0.432399		5.91432	-0.131405	2.8828		-0.871294	-1.29226	-1.56157		1.49662	3.39836	5.20054		-0.506415	0.894361	0.40468		1.40032	-0.575297	2.0591		0.924021	-1.35973	-1.18623		-1.31264	-0.594835	-0.351942		0.265554	1.82886	-0.409219		-1.69548	-0.154248	-0.273673		-0.408837	-0.317045
1.3738	7.48546	-0.124379		0.548744	-1.154	-0.920719		-0.75234	8.93529	0.580557		4.20126	0.316441	2.60865		-0.967903	-1.62209	-1.98078		2.37838	9.7914	4.10192		-0.0986944	0.521718	2.18141		0.531744	-1.16336	2.40979		0.277062	-1.46055	-1.47933		-0.345002	0.42854	-0.316741		-0.152403	1.72416	-0.307658		-0.941256	0.937471	-0.0530717		-1.50557	-1.19006
1.86654	7.12865	0.0575502		0.318514	-0.286196	1.0711		-1.77189	9.28746	1.99558		3.01533	0.390992	1.9462		-1.00789	-2.13335	-1.56157		1.45739	14.5993	3.51038		-0.689691	0.876643	0.622299		-1.7943	0.247888	1.97562		0.411187	-0.936323	-1.31298		-1.42779	0.26028	-1.11439		1.05758	1.48844	0.302086		-1.79514	1.40517	-0.981632		0.476325	0.517047
1.60843	6.61554	0.112129		1.67898	-1.07517	-1.11562		-0.75234	6.93463	0.930915		0.617097	1.09997	1.5579		-1.09452	-1.94369	-1.90523		0.203241	15.7969	3.14161		-0.139546	2.56253	1.16613		0.624913	0.0714193	3.27821		0.158715	-0.499469	-0.536661		-1.72723	0.708932	-0.656881		0.595563	-0.135292	-2.13689		-2.02294	-1.1678	-0.656631		-0.678195	0.691547
1.38553	5.91665	1.05816		0.0673724	-0.167964	0.053559		-1.47783	7.95898	1.80686		2.22465	-0.0567196	2.47165		-0.904595	-1.95192	-1.3966		1.06554	19.2312	2.95728		0.125433	2.27862	1.43805		0.966121	1.1299	1.80866		0.529534	-0.889277	-1.71698		-1.10525	0.666867	-1.31383		0.63962	0.466978	-0.99343		-1.2686	1.32732	-0.459347		-0.100999	0.827383
1.19782	5.40355	-0.597394		-0.97922	-1.27242	1.28763		-0.75234	6.05432	1.63173		2.40928	0.72681	0.530022		-0.947909	-2.14985	-1.41725		2.16277	19.2664	2.03536		0.24767	1.16055	0.622299		0.314644	0.336038	1.70842		0.284951	-0.66749	-1.01988		-0.368114	1.50792	-1.22		-0.218405	0.283704	-0.99362		-1.16894	2.67223	-0.122735		-1.71728	1.0408
0.845865	4.66338	0.657916		1.19761	-0.0101307	1.35253		-0.94843	4.64587	0.526708		1.98746	0.614915	3.91069		-0.624713	-1.86535	-1.32791		0.340395	17.4171	2.88813		-1.76979	1.08954	1.45615		-0.212549	0.0125964	0.723099		-0.756496	-1.01697	-1.0278		-0.644437	0.666867	-0.645216		0.793569	-0.528163	-0.409219		-2.06553	1.69768	0.167434		-0.986033	0.497587
0.083296	3.97039	1.64033		-0.225592	0.542192	-1.85194		-0.360161	4.61383	0.890553		3.19977	0.185741	1.5579		-0.86128	-1.94781	-1.37601		1.08501	15.8321	2.41182		0.797974	0.858924	0.169102		-0.0884412	0.15957	1.77524		0.624211	-1.10434	-1.5427		0.691768	-0.202311	-0.0468997		2.50978	0.859849	0.962705		-2.53525	0.898469	-0.366462		-1.79424	0.420003
0.763743	3.58998	0.62153		-0.393088	0.325051	1.02784		-1.02678	3.26946	-0.120161		2.2774	0.148532	1.51218		-0.48479	-2.1746	-1.49288		0.262086	13.5954	1.6282		0.390253	0.326399	-0.429174		1.12117	1.54149	1.20743		-0.496134	-0.983368	-1.47141		-1.93462	0.204276	-0.950155		0.0456029	1.69804	-1.01896		-1.53899	0.547617	0.39955		-0.274094	-1.28697
0.974916	3.1329	0.730688		0.653302	0.739436	-0.48787		-0.673848	3.34943	-0.120161		3.04171	-0.131405	2.0605		-0.721357	-2.04677	-0.949866		-1.34483	17.6285	1.18265		-1.1993	0.80563	-0.139157		-0.212549	0.953427	0.639617		-0.653929	-0.788465	-0.988191		-0.966983	0.568674	0.457478		0.749678	1.54089	0.352961		-0.912782	0.0992611	0.120992		0.206967	0.0902074
0.892793	2.83506	1.58575		-0.686255	1.11403	1.30926		-0.75234	2.27714	0.594043		1.51309	-0.579117	1.21533		-0.984571	-1.75815	-1.42412		2.02562	17.9103	1.06742		-0.200585	0.91208	0.676739		-0.305541	0.483012	1.65835		-0.63026	-1.37318	-0.996113		0.737788	1.15746	0.18774		0.353667	1.48844	0.505397		-0.742051	0.118762	-0.21562		-1.44792	-0.724425
-0.350782	2.48709	-0.94306		-1.00013	-0.0101307	0.72457		-0.0268507	1.58881	0.189738		3.70052	0.876047	-0.3607		-0.807986	-2.08802	-0.729931		1.06539	19.3368	1.01359		-0.812087	0.255525	0.205301		-0.801796	1.62964	0.9903		-0.275221	-1.18499	-1.5427		0.760697	0.526609	0.387076		0.441614	1.17415	0.962705		-1.35402	0.372111	-0.22723		-1.27469	-0.860261
-0.116145	1.90616	2.51359		-0.560583	1.4297	2.08864		-0.909184	1.46078	-0.0393386		2.33015	0.148532	1.51235		-0.668028	-2.1086	-0.400064		0.8107	19.2312	1.4592		-0.363673	0.397412	0.51356		-0.801796	1.74728	0.756511		-1.3719	-0.99681	-1.15454		0.0695843	0.162211	0.598282		0.419668	1.06945	0.225868		-2.23638	0.937471	0.329887		-2.64092	-0.782677
-0.268659	1.43434	0.821652		0.255779	0.818258	0.0317171		-0.0072276	0.500499	0.0819431		0.748973	0.558901	-0.246564		-1.07453	-2.20757	-0.661241		1.12424	18.6148	1.19797		-0.893472	-0.046244	-0.900471		-0.367595	2.62929	1.00705		-0.543472	-0.66749	-1.21792		-0.7827	1.00326	-3.37215e-05		-0.812421	2.7195	1.90285		-2.06553	0.508615	0.0513283		-1.25552	-0.511133
-0.796592	1.23382	2.36805		-1.2931	0.404063	-0.509502		-0.0072276	1.01262	0.621016		1.69772	-0.187285	0.00473264		-0.741351	-2.26529	-0.544376		-0.208219	15.2334	1.73574		-0.506256	-0.205988	-1.02745		2.14462	2.57047	1.54146		0.3244	-0.331449	-1.52686		-0.506377	1.85838	-0.926722		0.0896591	0.178808	1.11514		-0.983968	-0.0957457	-0.366462		-1.58253	-0.588717
-0.198268	1.07752	0.0757431		-0.0582999	2.61297	0.183351		1.30639	-0.0917128	1.24091		3.91133	-0.48576	1.44377		-0.688022	-1.58912	-0.881176		1.22216	15.3391	1.54367		-0.730543	-0.188131	0.350381		0.77996	1.10057	1.29091		-0.0937565	-0.660769	-1.42388		-0.137608	0.975261	-0.739051		0.177607	0.362278	0.0480891		-1.80938	-0.582943	0.0977706		-1.31317	-0.530465
-0.59715	0.994956	0.657916		-2.63265	1.31127	0.681306		1.91428	0.0843721	1.77989		2.98896	0.129861	1.90064		-1.05453	-1.98494	-0.59248		1.32023	14.5113	0.906042		1.0221	0.0957811	0.223542		0.842014	2.2177	1.67501		-0.977409	-0.277682	-1.31298		-1.63519	1.10133	-1.56014		-1.58233	0.755149	-0.739433		-1.43944	0.450113	0.283445		-2.91028	-0.123085
-0.737933	0.697118	-0.342694		-0.581494	1.80448	-1.11562		1.46323	0.324414	1.59127		2.40928	-0.411208	1.28391		-0.73799	-2.01791	-1.24542		0.0268583	16.2901	0.921423		0.390253	-0.720656	0.604199		0.904068	1.24754	2.25958		-0.117426	-0.129824	-1.28129		0.276979	0.835003	-1.5367		-0.394465	1.30517	-1.40005		-1.65289	-0.21275	-0.378073		-2.6794	-1.7914
-0.280391	0.593907	1.54937		-3.19787	1.60724	0.0968229		-0.928807	0.0202993	1.29476		2.48821	-0.000705217	0.667182		-0.954562	-2.04677	-0.0426785		1.16347	16.7655	0.445111		0.614539	0.131218	0.187202		0.128659	0.806454	1.92555		-1.04053	-0.499469	-1.36843		-1.42779	0.106083	-0.797685		-0.108346	0.152682	-1.12052		-1.25436	-0.914454	0.329887		-1.64032	-1.01543
0.271005	0.714811	1.24009		0.318514	-0.0889519	-1.02909		0.267213	0.436427	0.998348		3.01533	-0.821577	0.690042		-0.864607	-2.17048	0.4934		0.124933	13.2079	0.844581		-1.05656	-0.649643	0.205301		-0.0884412	0.777126	1.2575		-1.02475	0.0718008	-1.32882		-1.2204	0.0219531	-0.680417		-2.74842	0.755149	0.0480891		-1.2686	-0.0567443	-0.308409		-1.27469	-0.666301
-0.679273	0.446462	0.748881		-1.10469	1.80448	-0.790927		0.482926	0.596493	1.02522		3.70052	-1.23208	1.44377		-0.75133	-1.77466	0.720197		0.8107	14.0182	0.291487		1.14434	-0.0285255	0.731038		-0.64675	1.33569	0.589547		-0.827503	0.125567	-1.43972		-0.529285	0.933196	-1.26686		0.63962	1.04332	1.24223		-2.42135	-1.1873	0.190655		-2.39073	-1.40335
-0.421173	0.325558	0.676109		-1.02104	1.40999	-0.0764427		-0.0072276	0.10039	1.94163		1.38141	-0.355194	1.87778		-0.767998	-1.79117	0.376535		-1.01167	11.394	0.667887		0.981408	0.468424	-0.954911		0.531744	1.51216	1.40781		-1.32456	0.239821	-1.34466		-0.252962	1.62005	-1.95901		0.0456029	1.22659	0.0227466		-1.43933	0.0797604	0.376329		-1.60184	-1.15126
-1.12508	0.269529	0.803459		-0.0582999	-0.207375	0.183351		-0.673989	0.852669	1.44302		1.51309	0.596244	1.53521		-0.977883	-1.84888	0.479676		-0.247448	11.0242	0.368269		-0.404525	1.4446	1.0936		1.15211	2.4235	1.57487		-0.961629	-0.26424	-1.70113		-0.068476	-0.46864	-1.3959		0.881681	-0.161615	-1.12052		-2.16519	-0.79745	-0.494178		-1.27469	-1.40335
0.165419	-0.063696	1.54937		0.193045	0.778847	-1.37541		-0.144448	-0.395828	0.553584		2.43546	-0.467223	1.03262		-0.831306	-2.14574	-0.152682		0.653931	10.6015	0.652566		0.186472	0.397412	-0.755533		1.74153	-0.104882	1.09054		-0.843283	-0.297844	-1.0278		1.01411	-1.54802	-0.434009		0.397558	0.728827	-0.968087		-1.19741	-0.758449	-0.795863		-1.96746	-1.40335
-0.33905	-0.231783	0.203093		-0.351265	-0.759698	-0.0548108		1.34564	0.0523357	0.297631		2.51459	0.857375	0.233169		-0.688022	-1.71694	0.500261		-0.600215	10.4958	0.629495		2.46891	-0.223706	0.930557		0.438752	1.42384	0.656275		-1.16676	-0.42554	-1.6536		-0.252962	0.470605	0.551313		-0.41641	0.545553	-0.866527		-1.59594	-0.738948	0.295055		-2.19834	-0.763217
-1.51223	0.0365662	-0.379079		-0.874662	0.621013	-2.04663		1.63984	0.14833	2.21117		1.72409	-0.336523	0.415886		-0.987897	-1.94369	-0.207648		0.908623	9.38634	-0.0926623		1.49086	-0.152694	0.839777		-0.987958	0.835949	1.45788		-0.993188	-0.929602	-0.901054		-0.345002	-0.55277	-1.04399		-0.372354	1.48844	-0.841184		-0.69934	-0.271092	-0.772642		-1.56336	-0.355837
-0.65581	-0.158061	-0.797516		-0.246707	-0.858224	0.183351		1.9339	-0.811955	1.40265		2.98896	0.223084	-0.33784		-0.941256	-1.73752	-0.235095		0.281701	9.36871	0.168564		0.981249	0.202231	0.45912		0.904068	0.0714193	1.02371		-0.94585	-0.875835	-1.60608		-0.598417	-1.68815	-1.73614		0.48567	1.35742	-0.841184		-0.969731	-1.85001	-0.238841		-2.52548	-0.511133
-0.456368	-0.299607	-0.19715		-1.81649	-0.858224	-0.769295		1.91428	0.132427	0.809634		2.51459	-0.131405	-0.0867078		-1.02789	-1.72517	-0.365683		0.164012	7.83645	-0.100352		1.85757	-0.614068	0.332281		0.159598	2.39417	0.489311		-1.26144	-0.822069	-1.58231		0.438353	-0.230313	-0.563045		1.10163	0.20513	-0.764776		-1.08363	-1.40181	-0.099514		-2.58313	-1.55852
-0.773128	-0.246527	0.457794		-1.87923	1.07462	0.118455		2.36519	0.260457	-0.362724		3.01533	-0.411208	-0.520721		-1.16448	-1.94781	-0.516929		1.43777	7.02632	0.114792		1.14434	-0.649643	-0.864272		-1.143	1.36502	-0.045091		-1.23777	-1.13123	-1.55855		-0.920963	0.42854	-0.140735		0.903627	0.571678	1.67401		-1.48204	-2.16202	0.120992		-0.639715	-0.608049
-0.902178	-0.225885	0.348637		-0.267618	-0.246786	0.313353		1.16917	0.580475	-0.672623		1.59222	0.484349	0.461606		-0.674681	-1.93546	-0.413788		-0.698138	5.96965	-0.330818		1.57225	-0.702799	-1.13619		0.190713	1.77678	0.405828		-0.94585	-0.929602	-0.98027		-0.575305	-0.272378	0.175972		2.13572	1.27885	0.962705		-0.685102	-0.914454	-0.668242		-0.197134	-1.75248
-0.503296	-0.349738	1.03997		-0.162858	0.0489852	-0.617662		0.933975	0.260457	0.715325		2.22465	-0.560446	0.804178		-0.561405	-1.46953	-0.345098		-1.89344	6.04004	-0.131054		0.512649	-0.4899	-0.447274		2.08256	1.33569	0.539381		-1.56914	-1.14467	-1.51102		-0.552397	0.51267	0.10557		0.265719	0.362278	-2.74663		-0.500135	-0.816951	-1.19053		-1.06299	-0.472341
-0.245195	-0.565007	0.221286		-0.225592	0.384358	-1.37541		1.58097	-0.251779	0.311117		1.67134	0.297769	0.918315		-0.324838	-1.70867	-0.901762		0.301316	5.70549	-0.284678		1.34812	0.344256	0.51356		0.593798	1.04175	0.00497944		-0.464575	-1.02369	-1.50309		-0.275871	0.358473	-0.293308		-0.878423	0.231256	0.403837		-0.912782	-0.388096	-0.482568		-1.85189	-0.0455006
-0.679273	-0.393972	0.0757431		0.151019	0.305346	-1.50541		0.718262	-0.86001	0.553584		3.06808	-0.896263	0.347305		-0.0882712	-1.51901	-0.393202		0.164012	6.11055	-0.200205		2.67285	-1.66112	-0.0847165		0.407813	1.77678	-0.262221		-0.464575	-0.895998	-1.16247		-1.75034	0.736934	-0.0821009		0.573618	-0.475911	-0.790309		-1.76667	-0.933955	-0.180788		-0.601236	0.749799
-0.491564	-0.582701	1.02177		-1.18854	0.344948	-1.65705		0.208485	-0.107731	1.06568		1.67134	-0.149942	1.03262		0.188249	-0.892325	0.00542559		0.242471	6.67415	-0.422981		0.125433	-0.738374	0.0240225		-0.987958	2.4235	-0.312292		-0.433016	-0.613723	-1.93878		0.415242	0.162211	-0.387143		-1.78034	-1.1045	1.0898		-1.21165	-0.388096	0.469119		-2.42921	-0.239461
-0.303855	-0.411665	-0.215343		0.360337	0.522295	1.87211		-0.732717	-0.395828	0.60753		1.03872	0.0738463	0.461606		-0.108265	-0.974782	0.410915		-0.12991	4.93061	-0.131054		1.49086	-0.933555	0.694839		1.46238	0.365534	-0.078503		-0.188434	-1.50759	-1.03572		-0.529285	-0.00604905	-0.504411		-0.460466	-0.371211	0.0734316		-1.16894	-1.1288	-0.958411		-0.909074	0.167919
-0.0926815	-0.641679	-1.96186		1.32308	-0.838519	-1.26725		0.600523	-0.731864	0.553584		1.67134	0.390992	1.19247		-0.324838	-0.554219	-0.0976444		0.889159	4.64868	-0.730288		1.14434	-1.57239	0.404821		0.25259	1.51216	0.389075		-0.322559	-1.0909	-1.35258		-0.414134	-0.048114	-0.434009		-0.636361	0.676575	0.200525		-0.969731	-1.32381	-0.586968		-2.00594	-1.65556
0.0246369	-0.482439	1.11274		-0.51876	0.344948	-0.0331788		1.36526	0.212402	0.755785		3.01533	0.577572	-0.0409876		-0.381493	-0.970666	0.108496		0.653931	4.24375	-0.645757		1.85757	0.273243	-0.465373		0.0354898	2.0119	-0.128573		-0.235772	-0.943043	-1.66945		-0.575305	0.568674	-0.563045		0.81568	0.990871	0.606957		-1.22588	-0.699947	-0.412904		-0.832114	-0.782677
-0.960837	-0.511927	0.821652		-2.27695	0.995797	0.334984		0.0123955	-0.523858	0.634503		0.696223	0.633587	1.8092		-0.181588	-0.863467	1.07072		-0.776447	4.41977	-0.760989		1.16468	-0.667362	0.241642		-0.119557	0.718303	1.27425		-0.701267	-1.84363	-1.4318		-0.252962	0.0780808	-0.727283		-0.152403	0.152682	-0.409219		-1.01244	0.216105	-0.563747		-1.56336	-1.26764
-0.33905	-0.523723	-0.0698001		0.423072	-0.266491	0.746202		1.26728	-0.491822	1.29476		2.91002	0.801495	0.0275927		-0.0383036	-1.29226	0.809543		-0.658909	3.80343	-0.538214		2.30598	0.290962	0.622299		-0.708803	1.1299	-0.880105		-0.330449	-1.6084	-1.40804		-1.08213	-0.440638	-0.574814		0.397723	2.56235	1.42001		-1.63865	-1.01196	-0.169177		0.303102	-0.511133
-0.33905	-0.680014	-1.17957		-0.560583	0.640718	-0.184602		0.188862	-1.052	0.580557		0.0374147	0.111189	0.712903		0.12494	-1.23866	0.617127		-1.40352	4.36702	-0.668827		0.553341	-0.294719	-0.483614		0.128659	0.806454	0.539381		-0.362008	-1.4135	-1.44764		-0.897852	0.694869	-0.868087		0.0236573	0.257382	-0.739433		-1.24012	-1.96701	-1.27171		0.803339	-0.821469
-0.550223	-0.273067	-0.888481		0.946469	-0.128554	0.984573		0.267213	0.500499	1.20045		1.51309	0.111189	-0.794713		0.80134	-0.978899	0.93327		-1.91305	2.65861	-0.899293		2.12255	0.326399	0.948657		-0.739919	0.659481	0.105215		-0.464575	-1.47399	-0.837681		0.30009	-0.314443	-0.093869		0.81568	-0.161615	-0.333001		-1.48204	-0.271092	0.0977706		-0.697498	-0.452881
-1.06642	-0.461796	-0.997638		-0.560583	0.699834	-0.119707		0.11037	0.180366	0.580557		2.85727	-0.560446	-0.0638477		1.01123	-0.277989	0.163533		-1.63875	4.20849	-0.507513		0.777468	-1.4305	0.585958		0.655852	1.04175	0.155286		-0.535583	-1.12451	-1.47933		-1.56606	0.877068	-1.11439		-0.152403	2.09091	-0.61253		-0.585442	-1.55766	-0.180788		0.533981	-0.666301
-0.714469	-0.55911	-0.233536		1.65807	0.995797	-0.184602		0.796613	0.0523357	1.18697		0.195475	-1.38132	1.44377		1.46104	0.142574	0.0191492		-2.01098	5.24753	-0.945374		1.47036	0.716899	1.18423		-1.23617	1.07107	-0.44594		-0.62237	-0.600281	-1.59815		-0.944075	0.722871	-0.844654		0.177607	1.43599	0.352961		-1.05515	0.235606	-0.737905		-0.755155	-1.1706
-1.10162	-0.196396	0.967195		0.486009	0.522295	0.443144		-1.02678	0.212402	1.11963		0.933409	-0.896263	0.118869		1.40774	0.414688	-0.45503		-1.93267	5.001	-0.584295		-0.567454	0.521718	0.785478		0.562859	1.74728	1.24084		-0.590811	-0.936323	-1.2496		0.507282	-0.0199885	-0.832886		-0.878423	0.833723	0.607148		0.254207	-1.28481	-0.122735		0.0337441	-0.355965
-0.608882	-0.388074	0.403215		1.74172	-0.325607	0.0100851		-0.634743	1.39683	0.35148		1.72409	-0.653669	0.735598		1.08787	0.794	0.658369		-0.149525	4.66645	-0.699587		0.105087	-0.259143	-0.356635		0.749021	0.424189	0.355758		-0.440906	-1.21188	-1.36843		-0.944075	0.5968	-0.492643		-0.394465	0.859849	-0.866527		-0.158557	-0.388096	-0.273673		0.514805	-1.11234
-0.33905	-0.205243	0.821652		0.297602	-0.128554	-0.466238		1.18879	0.868572	0.82312		0.379911	-1.47454	1.05548		0.837967	0.835251	-0.0495403		-1.38391	6.76216	-1.04529		-0.567454	0.0424871	-0.97301		-0.212549	1.15922	0.138627		-0.669708	-0.66749	-1.46349		1.93573	-0.342445	0.328441		-0.988481	0.702701	0.0480891		-1.52475	0.0407591	-0.33163		-0.00473568	-1.90777
-0.667541	-0.376278	0.530566		-2.0049	-0.621569	0.443144		2.44368	0.0843721	-0.322265		4.22764	-0.0380481	0.507326		0.248231	0.75275	-0.338236		-0.364987	6.3042	-0.446051		0.981408	0.202231	-0.900471		0.345759	0.629985	0.138627		-0.29889	-1.04386	-1.09117		0.392131	-0.594835	-0.363607		0.177607	0.650253	0.403837		-1.01244	-0.972956	0.167434		-0.659019	-1.48093
-0.937374	-0.305505	-0.524623		-0.74899	-0.148068	1.136		1.22804	0.548554	-0.537952		1.61859	-0.299314	1.32947		0.551433	0.608461	-0.674965		-0.835292	7.5194	-0.284678		1.18503	-0.436605	0.0602217		0.469867	0.247888	-0.128573		-1.28511	-0.553236	-1.26545		-0.160719	0.0360159	0.0351674		-0.460466	1.27904	-0.409219		-1.08363	-0.894954	-0.238841		-0.312574	-1.38402
-1.35972	-0.444103	-0.961252		-0.51876	0.364653	-0.574398		2.38481	-0.299834	-0.0662147		1.64497	-0.840249	-0.771853		-0.0483179	0.765143	-0.585618		-1.32521	9.36871	0.475871		1.12399	-0.454324	0.422921		0.686967	1.60031	0.088557		-1.15098	-1.42694	-1.98631		-2.23406	-0.650839	-3.37215e-05		0.199552	1.017	-0.358343		-1.1121	-0.368595	-1.01637		-0.543579	-0.258921
-0.151341	-0.388074	-0.142572		-1.96287	0.719731	0.573146		1.30639	0.10039	1.33522		0.775158	-0.299314	0.918479		-0.0682772	0.70331	-0.166405		-0.267063	8.50569	0.675577		1.49086	-0.241425	0.314182		-0.0884412	0.218393	-0.145327		-1.31667	-1.15811	-1.57439		0.276979	-0.0901789	-0.480978		0.199552	-0.0830404	0.454521		0.197258	0.157603	-0.366462		0.12988	-0.957177
-0.526759	-0.42641	0.912617		-0.141946	-0.463735	1.39579		1.14955	-0.395828	0.203225		0.248226	-0.634997	0.438746		0.234925	0.464171	-0.936142		0.8107	8.50569	0.183944		-0.526762	0.504	0.477219		-0.801796	0.0714193	-0.228809		-0.543472	-1.21188	-1.07533		-1.12836	-0.160246	-0.961923		-0.482412	-0.00446628	-0.485437		-0.371999	-0.23225	-0.0646823		-1.58253	-1.19006
-1.0195	-0.340892	4.07818		-0.413999	-0.0889519	0.0968229		1.60059	-0.651889	-0.618774		0.485412	0.428335	0.415886		0.518132	0.138457	-0.537514		0.242471	7.87171	0.906042		0.268016	0.539437	-0.102816		0.531744	0.394861	0.105215		-0.409347	-1.38662	-2.02592		0.89896	-0.286441	0.645148		-0.680418	-0.135292	0.988047		-1.76667	-1.36281	-0.192399		-1.25552	0.0126234
0.141955	-0.302556	5.33349		-1.66991	0.28564	-1.9601		0.0320186	-0.86001	-1.91241		0.907034	0.969404	-0.31498		0.504792	-0.228506	-0.805553		0.0268583	8.5762	0.491192		0.614539	-0.276862	-0.356635		0.562859	2.0119	-0.629563		-0.748606	-1.0573	-1.56647		0.000452768	0.764936	1.72441		-0.108346	0.624127	1.0898		-0.756289	-0.0567443	-1.02798		0.630244	-0.511133
-1.33626	-0.367432	5.53361		-1.46059	0.522487	-2.0901		0.816236	0.0843721	-0.861338		-0.647958	0.335112	-1.04601		0.43483	0.00651698	-0.661241		-0.815677	9.89704	0.591104		-0.771235	-0.205988	-1.20873		-0.491703	0.453684	-1.03041		-0.985298	-1.5412	-1.57439		0.760697	0.204276	1.00882		1.32158	0.519427	-1.27296		-1.53899	0.216105	-1.02798		-0.889897	-2.06294
-0.561955	-0.217038	4.0236		-1.1258	0.0686905	-1.35378		1.34564	-0.571913	-0.484006		1.64497	-1.08284	0.415886		0.414836	-0.141932	-0.640584		-0.46291	8.73473	0.160874		1.12399	0.326537	-1.98828		1.92751	1.74728	-0.345704		-0.425126	-0.983368	-1.30505		-0.598417	-0.903229	1.99415		0.0236573	0.938423	0.429179		-1.16894	-0.77795	-1.19053		-0.601236	-1.24818
-0.444637	-0.391023	3.0048		-1.85832	0.127998	0.464776		1.14955	-0.475804	0.0954297		0.959784	-0.0193767	-0.794713		0.064993	-0.624327	-0.420721		-0.0122206	16.7304	-0.0158207		1.04245	1.40903	-0.864272		0.0354898	0.9241	-1.09724		-1.22199	-1.21188	-1.62192		-0.275871	0.0360159	0.797721		0.991575	1.69804	0.962705		-1.88057	-1.36281	-0.668242		-1.64032	-1.32576
-1.18374	-0.491285	4.38746		-1.66991	0.305346	1.04947		-0.61512	-0.587816	1.61824		1.40778	1.28655	1.8092		-0.0183096	-1.29638	-0.434444		-0.737368	17.3291	0.183944		1.75568	0.521718	0.876117		-2.01158	2.51181	-0.345704		-1.38768	-1.54792	-2.01008		0.691565	-0.132244	-1.30206		1.45375	2.09091	1.03892		-0.585442	-0.485599	-0.366462		0.168487	-1.26764
-1.04296	-0.680014	2.33166		-1.08378	0.344948	-0.0548108		0.345706	-1.78826	1.06568		-0.647768	1.02542	0.278889		-0.108265	-1.15621	-0.819277		0.32078	16.4662	-0.361519		0.471797	0.30868	0.930557		-0.522642	2.45299	-0.412528		-0.914291	-0.929602	-1.82788		-0.275871	-0.692904	-0.0352349		0.177607	1.09557	-0.104347		-1.70983	-0.621944	-0.343241		0.899602	-2.78066
-1.60609	-0.674116	4.0236		-2.84197	-0.0495413	-0.401132		1.71819	-0.123749	2.14373		0.300976	0.167203	1.71792		-0.0882712	-1.00364	-1.23856		-0.110295	15.8145	-0.430671		0.71643	-0.0993996	0.350381		-0.0575027	1.04175	-0.562834		-1.17465	-1.20516	-1.52686		-0.391022	0.0780808	-0.973588		-0.41641	2.24806	-1.80648		-1.32555	-1.44065	-0.459347		-2.10207	-1.11234
0.353128	-0.567956	6.607		-1.2931	0.167408	0.832939		0.561277	-1.30817	2.33245		3.17339	-0.187285	1.53504		-0.0383036	-1.25101	-0.674965		-0.267063	12.7854	-0.200205		0.797815	0.344256	1.16613		0.593798	2.4235	-0.562834		-0.653929	-1.37318	-1.69321		0.484374	0.400538	0.0351674		0.221663	0.30983	-0.866527		-1.35402	-0.855952	-0.308409		-0.889897	-1.59731
-0.292123	-0.615139	6.04302		-0.832636	0.147703	0.313353		1.1103	-0.459785	1.79337		0.327161	0.801495	2.70009		-0.138274	-1.04073	-0.613137		-0.796062	13.7892	-0.338508		-0.0173092	-0.898118	0.984856		1.67948	1.33569	-0.078503		-1.28511	-1.61513	-1.48725		0.161827	0.961198	-1.30206		1.51959	1.17415	0.378304		-1.96599	-0.076245	0.457508		-0.582059	-2.29569
-1.33626	-0.674116	6.97085		0.297602	-0.148259	-0.747663		0.0123955	0.196384	1.34871		0.907034	1.34256	2.67723		0.524786	-1.2469	-0.578757		0.085703	13.4194	0.00724958		0.879359	0.983092	1.83695		-0.770857	0.688808	0.372416		-0.267331	-1.56808	-1.27337		1.03722	-0.0620534	-1.94724		-0.526303	1.38374	-0.561655		-0.371999	0.0797604	1.08429		-0.408837	-0.899053
-0.21	-0.712452	7.31652		2.85104	1.58753	0.50825		-0.124966	-0.843992	2.39978		0.801533	0.894718	1.53521		1.0579	-1.21392	-0.626861		-2.18736	13.5426	-0.653447		0.553341	0.00705004	2.16317		1.80341	1.39452	0.021733		-0.693378	-1.25892	-1.27337		-0.828923	-0.0201118	0.633483		0.837625	1.82906	-0.383876		-0.983968	0.00175772	0.875394		0.341582	-1.84952
-0.397709	-0.553212	8.6446		0.527832	0.897079	1.02784		0.992703	-0.651889	0.715325		0.459037	0.577572	0.552882		1.29111	-1.44894	-0.633723		-0.325757	12.3978	0.130113		0.227323	-0.188131	1.43805		-0.0884412	1.54149	0.422487		-0.717047	-0.990089	-1.27337		-1.95753	-0.356508	2.78013		0.991575	0.0216596	-1.80648		-0.898544	-0.524601	2.61622		0.12988	-0.181337
-0.550223	-0.523723	6.93447		2.07671	1.05491	1.22273		0.620146	-1.052	1.28127		0.590722	0.167203	1.28391		1.03791	-1.32112	-0.59248		-0.0710653	12.028	0.191575		0.777468	0.379693	0.966757		0.25259	2.07073	0.422487		-1.08787	-0.91616	-1.1387		-0.851832	0.148148	3.19068		1.10163	2.06459	-1.55249		-0.898544	-1.38231	3.33579		1.07282	-1.11234
-1.10162	-0.712452	5.44265		1.28126	1.92271	-0.660926		1.42413	-0.219743	1.44302		2.11934	-0.000705217	1.51235		0.907963	-0.904674	-0.949866		-0.404217	10.5486	-0.123363		1.40932	0.1135	1.78251		0.562859	2.62929	0.355758		-0.969519	-1.15811	-1.614		0.461262	0.610739	2.60423		1.21169	2.27418	-1.14606		-2.81987	-0.563602	2.84833		-1.44792	-0.763217
-0.808324	-0.576803	4.98783		-0.707167	-0.720096	1.11436		1.22804	0.0523357	1.24091		1.43416	-0.42988	1.78634		1.1112	-1.27575	-0.565033		-0.854907	8.34716	-0.0542119		0.899864	-0.205988	1.11169		-0.491703	1.10057	0.021733		-1.10364	-1.17827	-1.09909		0.115807	0.372412	2.05288		-1.05448	0.283704	0.556272		-0.585442	0.489115	1.30479		-1.25552	0.109667
-1.11335	-0.806817	4.0236		0.611479	0.640718	-1.44052		0.875105	-0.603834	2.33245		1.06509	0.85751	2.65437		1.30445	-0.698552	-0.45503		1.281	7.39613	0.0225706		0.634885	-0.560912	2.23571		0.872952	1.42384	-0.529422		-1.07998	-1.32613	-1.51102		0.34611	0.933196	-0.914954		0.177607	1.27885	-1.27296		-0.329288	-1.0703	2.00114		-0.331877	-0.549925
-0.866983	-0.756685	3.7689		2.2442	0.24623	0.573146		-0.634743	-0.98804	1.77989		-0.674144	-0.523103	0.621462		1.30777	-1.09849	-0.400064		0.0268583	7.5194	-0.430671		2.44857	-1.39493	1.69187		1.21416	1.36502	0.255522		-0.63026	-1.74954	-1.79619		-0.644437	0.624802	-0.868087		0.551672	1.06945	0.683175		-0.955494	-0.427097	0.80573		0.360886	-0.297713
-0.632346	-0.792072	5.07879		1.49058	-1.29212	0.854571		1.07119	-1.06802	1.37568		0.274601	-0.000705217	0.301585		1.42438	-1.15621	-0.82621		-0.717753	6.35709	-0.0388909		0.614539	-0.223706	1.49249		0.128659	0.453684	0.505969		-0.543472	-1.82347	-1.45556		-0.137608	0.204276	4.39897		0.13355	-0.842459	-0.637873		0.766515	-0.699947	0.933351		0.226143	-1.03476
-0.855251	-0.570905	3.2595		-0.51876	-1.154	1.20089		0.44368	-0.651889	2.0764		0.221851	0.223084	0.256029		1.59764	-1.16444	-0.716207		-0.12991	5.7935	0.291487		1.38897	-0.0816811	0.0059229		1.49331	2.0119	0.455899		-0.504024	-1.48071	-1.21		-0.460154	0.905194	6.26412		-0.988481	0.885975	0.454521		0.0121732	-1.57716	0.80573		-0.00473568	-1.9271
-0.831787	-0.768481	1.67672		-0.28853	-0.266491	1.11436		1.16917	-1.16412	1.28137		1.43416	0.0365034	0.0275927		1.30445	-1.32935	-0.771173		-0.227834	4.96574	-0.415291		0.288521	-0.472181	0.803578		0.159598	0.982923	0.43924		-0.961629	-1.27908	-1.51894		0.253867	-0.777034	6.59259		-0.922479	1.77661	0.657833		0.851938	-1.22631	0.80573		0.533981	-0.918385
-1.04296	-0.886437	1.38563		0.130107	0.0489852	0.443144		-0.909184	0.62853	2.54804		0.538162	-0.0940625	1.85492		1.17118	-1.14381	-0.695622		0.105318	5.12426	-0.3769		1.06279	-0.614068	0.259741		-0.0884412	0.15957	-0.078503		-0.575031	-1.39334	-1.60608		-1.49692	-1.14143	4.3872		0.551672	1.43599	0.91202		0.496123	-1.55766	0.457508		0.861122	-1.77194
-0.526759	-0.738992	2.07696		-1.41877	-0.286196	0.378248		-0.340538	-0.107731	2.49419		0.221851	0.0551748	1.00975		1.0912	-1.21804	-0.750588		0.0660881	5.3708	-0.538214		-1.48447	-0.312437	-0.0302763		1.028	-0.781261	0.288934		-0.851173	-1.5748	-1.67737		-2.00375	-0.987235	3.47228		0.331556	2.09091	0.530739		-0.685102	-0.719448	1.71097		-0.581932	-0.569257
-0.0340223	-0.682963	1.2037		-0.204681	0.621013	-1.28888		0.0711236	-0.779919	1.68558		0.880659	0.447007	0.986895		0.731344	-1.15209	-0.874314		-0.972445	4.31413	-0.161814		-0.648998	-0.756093	1.54679		0.531744	-0.28135	0.00497944		-1.03264	-1.74954	-0.996113		0.276979	-1.04336	2.88574		0.155661	1.80274	0.0480891		-0.656628	0.0407591	2.0592		0.726507	-1.30643
-0.0692178	-0.706554	0.821652		-0.28853	-0.601864	-0.812559		-0.458276	-0.427864	1.22743		-0.700519	0.223084	0.986895		0.847981	-1.49427	-0.757449		-2.14813	2.9933	-0.891602		-0.404525	-0.631925	-0.701092		-1.73243	-0.104882	-0.345704		-0.890621	-1.33285	-1.29713		-1.79636	-1.14143	4.0705		0.111605	0.833723	-0.333001		-1.02668	0.0797604	1.98953		0.264623	-2.78066
-1.06642	-0.715401	2.22251		0.0464608	1.74517	0.443144		-1.0073	-1.61217	-0.17401		-0.226146	-0.0193767	-1.70846		0.641388	-1.27987	-0.345098		-1.08998	2.97567	-0.545904		-0.648998	0.592731	-0.610453		0.159598	-0.63412	0.00497944		-1.08787	-1.58152	-1.82788		-1.01321	-1.89848	7.0501		1.05758	1.04312	0.378304		-0.47166	0.391611	0.956572		0.264623	-0.705093
-1.39492	-0.886437	1.82226		0.527832	-0.976647	0.768044		0.44368	-0.587816	0.56707		-0.700519	0.372321	0.164589		0.174943	-1.34586	-1.12856		1.45739	2.7115	-0.0926623		-1.03621	-0.809248	0.0421221		-0.957019	-0.28135	-0.0284326		-1.30089	-1.88396	-1.24168		-0.851832	-1.80029	5.37263		0.199717	1.51457	-0.485437		-0.229743	-1.85001	0.562003		-0.158655	-0.802009
-0.526759	-0.703605	-0.451851		-0.28853	-0.0495413	-1.41888		-1.28174	-1.08403	0.728812		0.353536	0.503021	0.347305		0.344874	-1.15621	-0.771173		1.73169	2.30643	-0.538214		-0.261783	-0.809248	0.259741		0.842014	0.835949	-0.228809		-1.02475	-1.67561	-1.74074		-0.73668	-0.847101	4.80951		0.46356	0.624127	0.429179		-0.158557	-0.719448	1.43242		-0.659019	-0.472213
-1.12508	-0.697708	0.566952		1.42784	0.0292799	0.768044		0.914351	-0.0756946	0.782758		-1.8337	-0.504431	0.712738		0.284892	-1.51901	-0.0976444		0.00724343	2.9933	-0.638126		0.329214	-0.0285255	-0.356635		0.872952	-0.222528	0.0718034		-1.35612	-1.23204	-1.0278		-1.8886	-0.398573	3.71859		0.793569	-0.240189	-1.22208		-0.927019	-0.738948	0.689624		-0.351054	-1.81073
-0.843519	-0.674116	1.62214		-0.162858	-1.09488	0.789676		0.953456	-0.63587	0.917429		-0.147211	-0.504431	0.781318		0.388189	-1.25513	0.658369		0.457933	2.30643	-0.860901		0.655232	-0.4899	0.712938		2.23778	-0.104882	0.138627		-0.685488	-1.18499	-1.03572		-0.298982	-0.917168	3.44875		0.0236573	0.755149	-1.40005		-0.670865	-0.914454	0.863783		1.05352	-2.10173
-0.327318	-0.736043	0.821652		-0.309441	-0.0889519	-1.35378		0.581041	-0.667907	1.22743		1.01234	0.577572	1.26105		0.428177	-1.25101	0.713335		0.653931	2.16554	-0.246286		1.95946	-0.578631	0.549759		0.407813	-0.722438	0.372416		-0.890621	-1.18499	-1.05156		-1.12836	-0.00604905	3.37845		-0.152403	1.04312	0.403837		-0.386237	-1.1483	1.13073		0.226143	-1.1706
-0.151341	-0.789123	4.82409		-1.14672	-1.1737	1.00621		0.24759	-1.02008	1.65861		0.221851	-0.000705217	0.986895		0.351527	-1.3706	0.52778		-0.306142	2.5706	0.81388		0.329214	0.0780626	0.0240225		-1.63926	-0.340173	-0.195397		-0.582921	-1.23204	-1.34466		-0.944075	-0.46864	1.81824		-0.878423	0.571875	0.886487		-0.670865	-0.329594	0.225392		0.514805	-1.65556
-0.561955	-0.750788	5.55181		-0.707167	0.384358	-0.0980747		-0.262187	0.62853	1.79337		-0.832394	0.969404	0.233169		0.408183	-1.32935	0.328431		0.849929	2.04227	2.35805		0.369906	-0.667362	0.277841		0.0666051	1.04175	0.489311		-1.26144	-1.0909	-1.41596		-0.114699	0.190213	1.78304		-0.460466	-0.764082	-0.256783		-1.38249	-1.1678	0.562003		-0.370357	-1.03476
0.622961	-0.93067	6.44326		1.07194	2.00172	-0.531134		0.365329	0.372469	1.0522		0.485412	-0.0940625	1.71792		0.291545	-1.51901	-0.303856		-0.482525	2.67624	3.64868		0.268016	1.07182	1.22058		0.128659	-0.957562	-0.529422		-0.685488	-1.01025	-1.06741		-1.91151	-0.833038	1.03226		0.419668	-0.240189	-0.0534714		0.382225	-0.466099	0.944962		-0.562756	-1.67489
-0.78486	-0.706554	4.96963		0.151019	-0.18767	1.35253		-1.0464	-0.715961	1.55081		1.17059	-0.467223	1.14675		-0.134947	-1.57673	-0.427583		-0.560985	2.65861	4.4323		-0.261783	-0.365731	0.0965623		0.0354898	0.718303	0.205451		-1.30878	-0.674211	-1.38427		0.253867	0.708932	0.774288		0.375612	1.64559	-0.409219		-1.19741	0.313609	0.550393		0.64942	-1.53918
-1.0195	-0.783225	5.13337		-1.39786	-0.739992	-0.141339		0.169239	-0.15567	1.17348		1.06509	0.503021	1.03262		0.304886	-1.28815	-0.819277		-0.384602	2.07753	3.89453		-0.200744	0.237806	0.876117		0.904068	0.130242	0.422487		-1.31667	-1.0909	-1.1387		0.000452768	-0.566709	0.340209		0.48567	2.87665	-0.561655		-0.243981	-0.836452	1.07268		0.495501	-1.03476
0.259274	-0.662321	4.0418		-1.4815	0.660424	0.0317171		0.914351	-1.35611	-1.04996		0.459037	-0.653669	1.32947		-0.194894	-1.35409	-0.358822		-0.600064	3.29272	3.21076		-0.832433	-0.880261	0.894217		0.376698	0.57133	0.472652		-1.67171	-1.05058	-1.36843		-0.0915875	1.31166	0.844587		0.551672	0.833723	0.175183		-0.371999	-1.0898	-0.099514		1.43845	-3.09099
0.470447	-0.526672	5.11518		0.590567	0.325242	0.61641		-0.242563	-0.251779	0.324507		0.0899751	0.185875	1.58076		-0.27487	-1.33763	-0.551238		-0.698138	3.46874	3.21076		0.736776	0.628168	-0.411075		0.935006	-0.781261	-1.01366		-0.535583	-0.250799	-1.30505		0.184736	-1.09937	0.457478		0.771623	1.017	0.403837		-0.855833	-0.855952	-0.21562		-0.851417	-1.81073
-0.456368	-0.647576	3.18673		1.5324	-1.2133	1.15763		-0.673848	0.10039	-0.0258521		0.907034	0.353649	1.03262		-0.074965	-1.46953	-0.358822		-0.0710653	2.11265	2.91114		-0.506256	-0.756093	-0.846172		2.29966	0.218393	-1.33102		-0.772275	-0.398657	-1.36051		-0.437245	-0.230313	0.539648		0.397558	2.77175	-1.83183		-1.35402	-1.69416	-0.0415563		-0.254918	-0.200669
-0.432905	-0.635781	2.31347		-0.121035	0.640718	0.638042		-1.18377	0.0363175	0.176252		-1.30677	-0.653669	0.918479		-0.278197	-1.57673	-0.778106		-0.443296	2.04227	2.05074		-0.873126	-0.418887	-0.157256		0.500806	0.894604	0.589547		-0.890621	-1.0909	-1.614		1.61318	0.218215	-0.0116986		-0.526468	0.990871	-0.688558		-1.55322	-0.427097	-0.134346		0.437845	-0.511133
-0.127877	-0.517825	1.74949		0.653302	0.00957461	-1.00746		-1.02692	-0.283816	0.31102		0.959784	0.204546	1.39805		-0.478102	-1.58089	-0.613137		0.242471	1.10887	1.91244		-0.139546	0.0603441	0.38658		1.80341	0.953427	0.172039		-1.10364	-0.902719	-1.36843		0.714677	0.975261	-0.70385		-0.328463	1.27885	0.403837		-1.33978	-1.2068	-1.01637		-0.351054	-1.67489
-0.585419	-0.821561	3.24131		0.506921	-0.22708	-1.50541		0.365329	-0.123749	1.20045		-0.516083	-1.92239	0.804178		-0.304844	-1.42004	-0.400064		-0.0318355	3.06368	1.48996		0.431104	-0.472181	0.241642		0.810898	0.982923	-0.0951614		-1.58492	-0.291124	-1.3209		0.369222	2.62936	0.598282		0.793569	1.85519	0.657833		-0.215506	-0.738948	0.50395		-0.370357	-2.39261
-0.632346	-0.494234	1.89503		-0.246707	0.542192	-0.0331788		0.581041	-1.35611	-0.200983		-1.06958	0.129861	0.918315		-0.531431	-1.76227	-0.0633354		-0.0710653	1.51393	2.04305		0.369906	-0.241425	0.422921		0.842014	-0.0755542	0.305592		-0.890621	-0.721256	-1.28129		-0.275871	0.947135	0.551313		0.0677135	0.0216596	1.01358		-1.18317	-0.329594	0.0513283		-0.389533	-1.1318
-0.866983	-0.535519	1.76768		-0.434911	-0.996353	1.67743		-0.811209	-0.779919	0.850093		0.353536	0.633587	0.278889		-0.341505	-1.3706	-1.30039		0.379625	2.76425	2.33498		1.28708	0.823349	-0.120916		0.0975437	-0.457819	-0.128573		-1.39557	-0.284403	-1.00403		-0.944075	-0.454577	0.281575		2.22366	-0.344889	0.226058		-2.39287	0.235606	-0.273673		-0.351054	-1.38402
-0.374246	-0.662321	2.80468		-0.330353	-0.582159	0.140087		1.03195	-0.299834	1.18697		0.590722	-0.784369	1.28391		-0.614734	-1.36233	-1.38974		-1.07037	1.90137	2.15828		0.308868	-0.418887	0.205301		0.376698	-0.134377	0.723099		-1.3719	-0.949764	-1.13078		0.80692	-0.286441	-0.903289		1.65159	-0.554485	0.175183		-1.36826	-0.816951	0.295055		-1.65949	-2.97462
-0.714469	-0.895283	3.5142		1.11376	-0.0889519	-0.162971		-0.144448	-0.267798	1.67209		2.09296	0.260426	-0.132264		-0.524778	-1.34586	-0.963661		0.477548	2.16554	2.08913		0.675578	-0.68508	1.00296		0.159598	0.718303	0.055145		-0.259441	-0.828789	-1.44764		0.184939	-0.160246	-1.14959		-0.350408	1.90763	0.835611		-0.69934	-0.466099	-0.412904		-1.10147	-0.918385
-0.421173	-0.629883	3.73252		1.30217	-1.46966	1.09273		0.267213	-0.795937	1.0522		-0.147211	-0.728354	0.872759		-0.731336	-1.30873	-0.482549		0.458084	0.439634	2.36574		-0.241436	-0.241425	0.350381		0.25259	-0.104882	0.43924		-0.693378	-1.20516	-1.01196		2.16603	-0.30038	-0.387143		0.221663	0.466978	-0.383876		-0.243981	-0.719448	-0.262062		-1.23622	-2.52844
-0.057486	-0.765532	4.47843		0.527832	-0.029836	0.746202		-0.458276	-0.587816	1.11963		0.0374147	-0.187285	0.0961731		-0.471449	-1.35821	-0.681827		1.43777	2.62349	2.22743		1.18503	0.1135	-0.120916		1.98957	-1.10454	-0.679729		-0.993188	-1.14467	-1.05949		3.93994	-0.664902	-0.774252		0.221663	2.53603	1.06427		-1.41097	-1.1678	-0.0415563		-2.29447	-1.75248
0.0481005	-0.659372	1.93142		0.653302	1.0155	-0.726031		1.71819	-0.683925	0.971375		2.30378	-0.336523	1.62648		-0.65136	-1.66746	-0.977384		-0.0122206	1.6372	1.73574		0.594034	-0.365593	0.0422635		1.40032	-0.928235	0.155286		-0.906401	-0.990089	-1.3209		5.39129	1.1434	-1.02056		1.16763	0.964549	0.607148		-1.51051	0.683962	-0.807474		-1.19774	-0.840801
0.599497	-0.677065	3.18673		1.34399	1.29157	-0.206234		0.227967	-0.187707	-0.281902		-0.0153355	0.129861	0.895619		-0.591413	-1.43655	-0.544376		1.5357	2.23592	1.50528		0.24767	-0.578631	-0.537913		0.562859	-0.63412	0.422487		-0.874842	-1.06402	-1.12286		3.06454	1.49386	-0.914954		2.33372	1.72416	-1.47627		-1.56746	-1.24581	-1.06281		-1.46709	-0.646841
-0.65581	-0.774379	3.09577		-0.413999	-0.365209	0.72457		-0.360161	-0.475804	0.850093		-0.305272	0.465678	-0.246564		-0.65136	-1.23043	-0.496272		1.67285	0.791812	1.26712		0.186472	0.184512	0.477219		0.904068	0.424189	-0.111915		-0.638149	-1.14467	-1.38427		6.7275	0.849066	-0.093869		0.111605	2.09091	1.39467		-0.201269	2.24338	-0.378073		-0.966857	-0.627509
-0.186536	-0.659372	3.56878		-0.141946	-0.18767	-0.509502		0.11037	-0.555895	0.149376		-0.0417106	0.185875	0.324445		-0.62804	-1.35821	-1.1836		1.2027	1.76047	1.2825		1.20554	-0.436605	-0.320435		-0.0575027	0.130242	-0.0617494		-1.33245	-1.01697	-1.17039		5.69093	-0.342445	0.234606		1.69565	1.20027	1.9282		-1.68136	-1.24581	-0.378073		-0.909074	-1.01543
-0.151341	-0.662321	2.29528		0.799885	-1.86415	0.0319271		-0.536627	-0.50784	0.728812		-0.647768	0.167203	0.256029		-0.604719	-1.51078	-0.853658		0.712776	0.668543	1.01359		0.125433	0.361974	0.350381		0.842014	-0.0167313	-0.128573		-0.851173	-1.26564	-1.22584		4.03218	0.610739	-1.22		-0.0864008	2.16948	0.0227466		-1.90904	0.235606	-1.00476		-2.29447	-1.28697
-0.163073	-0.77143	2.29528		0.17193	0.0885872	-1.00746		-0.340538	0.212402	0.553584		1.01253	1.54768	-0.954569		-0.75133	-1.30873	-0.716207		2.43708	1.00309	0.598735		1.14434	0.450706	0.531659		-0.460765	0.218393	-0.579493		-1.10364	-0.795185	-1.74074		4.21646	-1.05743	-1.2552		-0.702363	-0.528163	0.911829		-1.99446	1.01547	-0.819084		-0.716675	-2.60603
-0.127877	-0.845152	0.785266		-0.602406	-0.66098	-0.574398		0.502549	-0.0117371	-0.268416		-0.516083	0.465678	0.073313		-0.744677	-1.48192	-0.606275		-0.12991	1.46104	0.713968		0.451451	-0.259143	-0.900471		0.0354898	-0.457819	-0.0951614		-0.993188	-1.59496	-1.74866		2.67286	-0.805036	0.340209		0.881681	-0.161615	1.14048		-2.76293	-1.0313	-0.412904		-0.389533	-0.705093
-0.679273	-0.685912	1.986		-1.00013	0.482885	-0.422764		0.169239	-0.331755	-0.120161		0.0899751	0.260426	-0.680577		-0.96125	-1.35409	-0.242028		-0.325757	2.90515	0.475871		0.532995	-0.436605	-0.121057		0.469867	-0.781261	0.372416		-0.504024	-1.65545	-1.52686		3.93994	0.148148	-0.105534		0.903627	0.493104	-0.637873		-1.96599	0.35261	-0.111125		-0.158655	-2.66428
0.118492	-0.747839	0.985388		-0.455822	0.00957461	0.053559		0.992703	-0.331755	-0.0797012		0.300786	1.37977	0.941175		-0.764671	-1.63037	-1.10111		-0.443446	1.47867	0.775489		0.227323	0.450706	-0.0121767		0.190713	1.71796	-0.0951614		-0.567142	-1.40678	-1.22584		3.27194	0.498607	0.18774		0.441614	1.75029	0.480055		-2.19367	-0.349095	-0.204009		-1.73645	-1.6361
-0.632346	-0.594496	-0.106186		-0.183769	0.0686905	0.356616		-0.536627	-0.171689	-0.915284		-0.199771	0.484349	1.1012		-0.857954	-1.4242	-0.48941		-0.0514504	1.919	0.322188		-0.0580018	0.0780626	-0.864272		1.95863	1.15922	-0.830035		-0.409347	-1.29925	-1.63776		3.17969	0.386475	1.17306		0.705621	-0.397337	1.42001		-0.827475	-0.758449	-0.563747		-1.83271	-0.530465
-0.0926815	-0.895283	1.36744		-1.43968	-0.463735	0.39988		0.97308	-0.315737	-0.0662147		1.67134	-1.0455	-0.0867078		-0.75133	-1.27575	-0.681827		-1.38391	1.28502	-0.307748		0.0438887	0.41513	-0.846172		-0.305541	-0.722438	-0.596151		-0.377788	-1.11106	-1.44764		3.27194	-0.454577	0.680349		-0.394465	2.30031	-0.205907		-2.60643	0.0212584	-0.795863		-1.35165	-1.44214
-0.4681	-0.677065	0.676109		-0.0792114	-1.13429	-0.357868		-0.124825	0.0202993	-0.888311		-0.91133	-0.000705217	0.164589		-1.11451	-1.55203	-0.599414		0.301316	1.53156	0.460491		0.0438887	-0.472181	-0.610453		1.24528	-1.281	-0.045091		-0.709157	-1.32613	-1.31298		2.07399	-0.46864	0.0821367		0.727567	0.859849	1.16602		-2.26485	0.489115	-1.00485		-1.294	-0.860261
-0.855251	-0.786174	0.694302		1.1767	-0.70039	0.291721		-0.94843	0.0363175	0.499735		0.537972	-0.523103	0.964035		-0.86128	-1.35409	-0.764311		-0.423832	0.844699	-0.292368		1.0221	-0.188131	-0.592353		-1.60832	-0.751766	-0.161985		-0.401457	-0.91616	-1.68529		-0.552397	0.0219531	0.469246		-0.988481	1.77661	0.0227466		-1.86633	-0.524601	-0.32002		0.418542	-2.45086
-0.350782	-0.647576	-0.0698001		-0.790813	0.522295	0.334984		-0.0464738	0.180366	-0.928674		1.75028	-0.299314	0.415886		-0.748004	-1.25101	-0.778106		0.105318	2.65861	1.17496		0.308868	0.983092	-1.19063		0.438752	-0.1932	-0.596151		-0.196323	-0.99681	-1.55062		1.06033	-0.664902	-0.222905		0.265554	0.519427	1.14067		-1.82362	-0.349095	-0.22723		-1.15926	-3.11045
0.740279	-0.712452	0.385023		1.32308	-0.601864	-0.942561		0.286836	-0.715961	0.230198		3.06808	0.465678	-0.0181275		-0.498096	-0.978899	-0.68876		0.693161	3.89144	1.91244		-0.404525	1.00081	-1.19063		0.25259	0.218393	0.489311		-0.0621975	-0.58684	-0.837681		1.40579	0.0780808	-0.152503		0.529562	1.82886	-0.460094		-1.98023	0.976472	-1.03959		-1.85189	-1.77194
-0.538491	-0.792072	1.00358		0.674213	-0.937046	0.053559		-0.0072276	-1.30806	-0.133647		1.17059	0.0178319	0.986895		-0.991224	-0.908833	-0.922419		1.04593	3.80343	1.99697		1.51121	0.0957811	0.549759		-0.367595	0.336038	1.32433		-1.25355	-0.620444	-2.04176		-0.0915875	-1.46389	-0.328509		1.23364	0.728827	-0.61253		-1.22588	-0.953456	-0.5174		-0.389533	-0.802009
-0.515028	-0.783225	2.33166		0.234868	0.325242	-0.249708		-0.242563	-0.907949	1.1466		-0.410582	0.223084	0.233169		-0.65136	-0.595469	-0.819277		-0.286678	4.8601	1.38235		-0.0376555	-0.117118	0.241642		-0.274603	-0.987058	-0.0951614		-1.04842	-0.99681	-1.13078		1.75145	-1.59008	-1.88861		1.21169	0.729023	0.0989646		-1.16894	0.0797604	-0.366462		-1.44792	-1.1318
0.0715642	-0.653474	0.821652		0.00443474	0.00957461	0.075191		-0.399407	-0.491822	0.405426		-0.700519	-0.280643	0.507326		-0.777978	-0.550103	-0.888038		-0.0122206	5.26516	1.89706		0.329214	0.628168	0.531659		0.00455121	-0.104882	-0.379116		-0.448795	-1.01025	-1.24168		0.89896	-0.580772	-0.762484		1.27769	1.04312	-1.4254		-2.16519	-1.0703	-0.563747		-1.8905	-0.957177
-0.996033	-0.302556	0.985388		0.464895	0.640718	-0.531134		0.77699	-0.795937	0.391939		1.8294	-0.0940625	-0.315144		-0.977883	-0.566611	-1.1217		-0.364987	5.2299	1.43613		0.431104	0.610449	-0.447274		-0.367595	-0.751766	0.305592		-0.803834	-1.23876	-1.39219		-0.18383	0.821064	0.340209		0.793569	0.938423	0.63249		-1.72396	-0.816951	-1.17892		-1.21691	0.575171
-0.984301	-0.29371	1.85865		-1.54424	-0.0889519	-0.336236		-0.203317	-0.972022	-1.64288		-0.410582	-0.280643	0.598602		-0.568093	-0.44702	-1.2179		-0.149525	4.50792	1.23642		0.532995	0.628168	-1.42621		0.407813	-1.25168	-0.362362		-0.92218	-0.91616	-1.27337		1.45201	-1.39382	0.187637		-0.0644552	0.650253	1.0898		-2.3644	-1.1873	-0.842305		-2.35226	-0.200669
-0.960837	-0.37333	0.385023		0.820797	0.719731	0.140087		-0.0857199	0.260457	-0.403184		-0.595208	0.260426	0.849899		-0.441475	-0.348097	-1.14235		-1.38391	5.24753	0.875341		0.227323	0.202231	-1.26303		-0.336657	-0.63412	-0.579493		-1.00108	-1.56136	-1.64568		-0.7827	-1.33769	1.25513		-0.746419	0.755149	0.657833		-2.10824	-0.816951	0.202171		-0.562756	-1.40335
0.165419	-0.0430538	-0.233536		1.15579	-1.94297	0.486618		-0.28181	-1.61229	-1.60252		0.617097	0.708138	-0.223704		-0.401487	-0.364563	-0.99797		-0.796062	3.75054	0.698647		0.553341	-0.862542	-1.78876		0.190713	0.0125964	0.288934		-0.669708	-2.03182	-1.68529		-0.345002	-2.319	0.832922		0.177607	0.859849	0.556272		-1.95175	1.40517	-0.505694		-0.524276	-1.30643
-0.174804	0.549673	-0.561009		0.109195	-0.0495413	-0.0548108		-1.18362	-0.763901	-1.38692		-0.0153355	1.11864	-0.817573		-0.284885	-0.50062	-0.510067		-1.12921	2.87003	0.276107		-0.750889	-0.543194	-1.8794		0.469867	-1.07521	-0.011679		-0.638149	-1.25892	-2.16851		-0.137608	-2.94986	0.410612		0.749678	0.126556	0.124307		-0.130083	-0.602603	-0.552136		0.495501	-1.94656
0.0950279	0.352098	1.27647		0.486009	-0.641275	0.681306		0.91421	-1.5322	-0.268416		0.327161	-0.523103	-0.246564		-0.348159	-0.739759	-0.585618		-0.717753	2.62335	0.391339		-0.730543	0.0603441	-0.429174		0.314644	-0.398996	0.105215		-0.724937	-1.7025	-1.8358		1.40579	-1.67421	0.76252		0.0456029	-0.397337	-1.09518		-0.998205	0.333109	-0.911969		-1.46709	-0.860261
-0.456368	0.408126	-0.833902		0.109195	-0.956751	1.17926		-0.654366	-0.315737	0.297534		-1.09596	-0.168614	-0.38356		-0.541411	-1.02427	-0.599414		-0.933215	2.50022	0.237715		-0.180239	-0.330156	-0.211555		-0.64675	-1.01639	0.923476		-0.94585	-1.74954	-1.55855		-0.897852	-0.903229	-1.10262		1.05758	0.728827	0.403837		-2.50677	-1.57716	0.515561		-0.370357	-1.05422
-0.679273	0.461207	-0.0698001		0.17193	-0.424325	-0.704399		-0.0464738	0.916627	1.86081		-0.806019	1.11864	0.644322		-0.478102	-1.01187	-0.750588		-1.20752	3.46874	0.391339		0.206977	-0.188131	-0.411075		-0.770857	-1.07521	-0.779869		-0.740716	-1.51431	-1.28129		0.737788	-0.272378	-0.269771		0.881681	1.20027	-0.155222		-1.36826	-1.28481	-0.749516		-1.19774	-1.26764
-0.315586	0.225295	-0.815709		0.63239	-1.154	1.48253		0.816236	-0.603834	0.0550671		-0.489708	0.614915	0.689878		-0.65136	-1.03661	-0.0701972		-0.0710653	3.41599	0.39903		-2.05512	0.504	-0.646794		-0.553757	-1.39865	-0.646317		-0.709157	-1.33285	-1.6536		1.22151	-1.63215	-1.04399		0.903627	-0.214063	-0.637873		-1.05515	0.586618	-1.19053		-1.27469	-1.65556
-0.256927	0.198755	-0.651973		-0.560583	-0.0495413	-0.444396		0.129993	-1.30806	0.162862		0.300976	-1.15753	-0.42928		-0.648034	-1.11907	-0.0976444		1.33985	9.31582	0.191575		-0.465564	-0.401168	-1.15429		0.624913	0.306711	-0.913517		-0.772275	-1.25892	-1.51102		1.52094	1.14352	-0.715515		-0.702363	1.88131	1.19136		-0.727814	0.333109	-0.795863		-0.447316	0.187251
-0.174804	0.00707734	-0.742938		-0.790813	1.4494	0.811307		-0.634743	-1.88425	0.0684566		2.33015	-0.2433	-0.109568		-0.568093	-1.10672	-0.145748		-1.12921	9.80903	0.0994122		-0.506256	-1.14645	-0.265995		-0.584696	0.57133	-0.997		-0.0858668	-1.2186	-1.11494		2.35032	0.0500787	-0.645113		1.43164	1.27885	-0.383876		-1.93751	-1.28481	-0.679852		-0.774458	0.109667
-0.221732	0.204653	-0.615587		0.86262	0.0489852	-0.357868		-0.517004	-1.26012	-0.200983		0.907034	-0.67234	0.804178		-0.421481	-0.995407	-0.24889		-1.16844	10.4783	-0.00813058		1.06279	-0.0993996	-0.338535		1.27621	-0.516642	-0.462598		-1.32456	-1.27236	-1.93878		0.322999	-0.0620534	-0.340174		1.87171	1.22659	-1.24762		-1.18317	-1.26531	-0.970022		-0.620539	0.517047
-1.05469	0.116186	1.00358		0.109195	0.0686905	0.551514		-0.771963	-0.587931	0.297631		-0.384397	-0.989486	-0.840433		-0.844613	-1.12735	-0.784968		-0.756832	8.38242	0.061021		-0.363673	-0.436605	0.132761		-0.274603	-0.163705	-0.262221		-0.969519	-1.22532	-1.44764		-1.6581	0.316408	-0.563045		0.397558	-0.423463	0.581615		-1.7809	0.372111	-0.877137		-0.716675	-1.01543
-1.0195	-0.305505	2.51359		-1.98379	-0.029836	0.573146		0.404575	-1.78826	-0.0662147		-0.542458	-0.541774	-0.97743		-0.731336	-1.28403	0.0673247		-0.46291	7.97735	-0.522893		-1.03621	-2.60173	-0.429174		-0.0884412	0.130242	0.455899		-1.22988	-1.28581	-0.93274		-0.252962	0.778999	-1.3256		1.80571	-0.397337	-0.485437		-2.39287	0.0602598	-0.0762929		-0.543452	-1.48093
-0.385977	0.00117956	1.13093		0.0255493	1.17334	-0.0331788		0.404575	-1.2441	0.661379		-0.120836	-1.34397	0.552882		-0.897942	-1.18918	-1.03921		0.340395	8.01261	-0.338508		-1.30119	-1.76771	0.0059229		0.77996	-0.987058	-1.28086		-1.26933	-1.19843	-1.64568		0.000452768	0.792938	-0.692082		0.881681	1.35742	0.505397		-1.09787	-0.368595	0.0629388		-1.294	-1.1706
0.271005	-0.246527	1.36744		-0.162858	-0.759698	-1.07235		-0.811209	-0.315737	-0.0797012		-0.0944608	-1.39999	0.621462		-0.824619	-1.43244	-0.221371		-0.894136	6.00478	-0.446051		0.0438887	-1.0933	0.350381		-0.119557	0.0714193	0.322346		-0.851173	-1.49415	-1.4318		0.0695843	0.961198	-0.187704		1.82765	0.335956	0.403837		-1.53899	-0.641445	0.248613		-1.94815	-0.530465
-0.479832	-0.205243	3.60517		-0.0164768	0.463179	0.811307		0.424057	-0.299834	1.29476		-0.331647	-0.448551	0.735598		-0.801298	-1.35409	-0.482549		-0.384602	4.77209	-0.369209		-1.15845	0.397412	0.0240225		-1.60832	-0.398996	0.539381		-1.36401	-1.22532	-1.7249		0.507282	1.19952	0.668581		0.705621	0.807597	0.530739		-1.41097	-0.933955	-0.111125		-1.35165	0.206583
-0.714469	-0.326147	0.912617		-1.83741	-0.128554	-0.552766		-0.360161	-1.46812	0.755785		0.907034	0.185875	0.393026		-0.764637	-1.31289	-0.833072		-0.972445	5.84638	-0.353829		0.369906	-1.48366	1.12994		0.872952	-0.457819	-0.011679		-0.780165	-1.98477	-1.19415		-1.17438	-0.426575	-1.09096		0.551672	0.466978	-0.663215		-1.33978	-2.53237	0.387845		-2.06359	-0.511133
-0.315586	-0.311403	1.94961		-2.0047	0.28564	-2.32827		0.600523	0.0683539	1.57778		1.77665	0.0925177	1.48949		-0.601393	-1.23043	-0.668103		-1.3056	5.12426	-0.169445		-0.465564	0.69918	1.0574		0.717906	-0.1932	-0.228809		-1.22988	-1.68233	-1.13078		1.1986	-2.30494	-0.457442		-1.23038	0.729023	-0.383876		-2.06565	-1.28481	0.643277		-1.19774	-0.142545
-0.632346	-0.358585	-1.17957		-0.769901	-0.562262	-1.22399		0.169239	0.228421	1.49696		3.14702	-0.0567196	0.0275927		-0.787992	-1.39123	-0.530653		0.262086	3.83869	-0.515143		0.757122	-0.241425	-0.0302763		0.842014	-1.33983	-0.679729		-1.04053	-1.71594	-1.03572		-0.851832	-1.57602	-1.11439		0.13355	0.41453	0.302276		-1.88057	-2.53237	-0.285283		-1.21691	-0.569257
0.0481005	-0.697708	-0.19715		-0.0792114	-1.33153	-0.704189		0.345706	-0.347773	1.79337		1.32866	1.45446	1.78634		-0.904595	-1.29638	-0.406926		-0.658909	3.27509	-0.277047		-0.934324	-0.223706	0.114662		-0.86385	-0.457819	0.572793		-1.04842	-1.05058	-1.51102		-0.160719	-1.85641	-1.22		1.51959	1.22659	-0.637873		-2.06553	-1.0703	0.875394		-1.35165	-0.103753
-0.737933	-0.458847	0.130322		-2.3606	0.384358	-1.80847		1.71819	-0.555895	0.661476		2.62009	0.745481	0.187449		-0.907921	-1.12323	-0.324441		-0.756832	5.23004	-0.868591		1.83722	-0.773811	-0.229796		1.15211	2.77643	0.00497944		-1.43501	-2.03182	-1.62192		-0.82872	-1.78635	-0.70385		0.0236573	0.362278	-0.129689		-2.33592	-0.076245	0.515561		-1.60184	1.31235
-0.256927	-0.659372	2.53179		-2.63265	0.404063	-0.877455		0.718262	-0.0436582	-0.281902		2.33015	0.241755	-0.543416		-0.871294	-1.22215	-0.537514		-1.03129	4.87773	-0.676517		1.69464	-1.94517	0.49546		1.49331	3.95239	0.238768		-1.61648	-1.99149	-1.59023		-1.6581	-1.66015	0.164204		0.793569	-1.2092	0.988047		-2.6775	-0.349095	-0.610189		-1.6981	0.866175
-0.397709	-0.364483	-1.16137		-0.937397	1.05491	0.204983		-0.0857199	0.388487	1.37568		2.67284	0.838838	1.12406		-1.01787	-1.16444	-0.468825		-0.54137	4.38465	-0.0235107		0.0235424	-2.19351	0.477219		-0.677865	3.335	-0.212056		-0.93796	-1.5748	-1.11494		-0.506377	-0.48258	-0.434009		-0.482412	-0.580611	-0.586997		-2.02282	1.03481	-0.122735		-1.35165	2.53436
-0.444637	-0.721299	-0.306308		-1.1258	-0.601864	-1.00746		0.306459	-0.827973	0.971375		0.854284	-0.896263	0.073313		-0.854627	-1.317	-0.345098		1.33985	4.03234	-0.246286		0.166125	-2.33553	-0.139157		1.77247	2.10005	-0.161985		-1.67171	-1.89068	-1.35258		-1.01321	0.750997	-1.92381		1.03563	0.178808	0.175183		-1.01244	0.391611	-0.343241		-0.716675	2.03006
-0.796592	-0.476541	0.475987		-1.04195	-1.154	-0.660926		0.11037	-0.267798	-0.214469		1.24972	0.633587	-0.132264		-0.981244	-1.41181	-0.68876		1.37893	4.7192	-0.269357		0.655232	-2.01619	-0.864272		1.46238	2.98223	0.739853		-1.30089	-1.17827	-1.0278		0.876051	0.0640181	0.516112		-0.152403	0.676575	-0.714091		-1.80938	-1.01196	0.50395		-0.889897	0.264835
-0.444637	-0.281914	-0.597394		-1.50241	-0.0101307	1.2011		0.384952	-0.187707	-0.72657		0.564347	1.39844	0.575742		-0.797972	-1.44483	-0.833072		0.418854	2.50008	0.061021		1.65379	-1.89188	-1.09985		0.749021	2.80576	-0.111915		-1.57703	-1.77643	-1.95462		-1.38177	-0.889166	-1.11439		-0.350408	-0.894907	-1.67939		-1.38249	-0.972797	0.260223		-1.77493	-0.0455006
-0.315586	-0.444103	-0.542816		-1.06287	-1.154	-0.206234		0.149616	-0.0917128	-1.03647		-0.173586	0.0925177	0.827039		-1.04788	-1.12323	-0.448168		0.634317	3.34547	-0.0695921		0.594034	-0.844824	-1.80686		-0.770857	3.27618	-0.596151		-1.34034	-1.15811	-1.74866		1.01411	0.0219531	-0.093869		0.397558	0.912297	-2.08601		-0.756289	-0.251591	0.562003		-2.42921	-0.511133
-0.714469	-0.461796	-1.3433		-0.28853	1.19304	-0.726031		0.267213	-0.491822	0.432302		1.8294	-0.840249	0.461606		-0.934568	-1.29226	-0.716207		0.830315	4.19086	-0.307748		0.532995	-1.23519	-0.610453		-1.76337	1.45334	-0.930176		-1.84528	-1.72266	-0.940662		-0.0224559	-0.594835	-1.65397		0.551672	0.545553	-0.739433		-1.62441	-1.0703	1.16547		-1.44792	-0.0842926
-0.385977	-0.494234	-2.05283		0.381249	-0.739801	-0.27134		-1.43858	0.340433	0.930915		1.17059	0.335112	1.14675		-0.841286	-1.23043	-0.338236		-0.208219	4.34939	-0.146434		-0.48591	-0.951274	0.49546		0.128659	1.04175	-0.980341		-1.30878	-1.24548	-1.78827		-0.368114	-0.258315	-1.90038		1.36564	0.335956	-1.27296		-1.73819	0.0602598	0.457508		-1.52488	-0.860261
-0.65581	-0.579752	1.25828		-1.35583	1.11403	0.573146		-0.124966	0.820633	0.796244		1.53947	0.614915	0.941175		-1.10783	-1.36233	0.0191492		-0.678523	2.48259	-0.722598		-1.32154	-0.525337	-0.247896		-0.398711	4.56978	-0.228809		-0.748606	-1.38662	-1.3209		-1.58896	-0.0901789	-0.868087		2.17977	1.17415	0.276743		-1.16894	-0.544101	0.596835		-1.6788	-0.355837
0.165419	-0.579752	-0.579201		0.0253463	0.463179	-0.0980747		-0.55625	-0.251779	1.95512		-0.358022	0.0179662	1.44377		-1.16781	-1.3005	0.603331		0.849929	4.38465	-0.353829		0.899864	-0.223706	1.14804		-0.584696	3.42315	-0.679729		-1.04053	-1.67561	-1.21792		0.0926957	-0.636777	-1.38423		0.221663	-0.973482	-1.29849		-1.43944	-0.271092	1.54852		-1.58253	-0.588717
-0.33905	-0.544365	0.348637		-1.08378	0.226524	0.421512		-0.909184	-1.08403	0.836607		-0.0153355	0.782824	0.598602		-0.598066	-1.06963	1.09817		-0.815677	2.97567	-0.81482		-0.750889	-0.578631	0.912316		1.21416	3.74659	-0.462598		-1.35612	-1.87052	-1.28921		-0.206739	-1.52002	-0.434009		0.771623	0.0479819	0.683366		-1.85209	-1.24581	0.840562		-0.755155	-0.394629
-0.749664	-0.50603	-1.70716		0.00463776	-1.6275	0.248247		0.326082	-0.267798	1.36219		0.564347	1.54768	0.393026		-0.531431	-0.966549	1.64118		-0.560985	2.00701	-0.438361		0.0438887	-0.365731	0.749137		0.00455121	2.12955	0.0383914		-1.01686	-1.68905	-1.29713		0.207847	-0.38451	-0.750716		0.199552	0.0216596	-0.841184		-1.63865	-1.1873	1.23513		-0.601236	-2.66428
0.376592	-0.730145	-1.3615		-0.0373883	1.05491	0.464776		0.24759	-0.571913	1.65861		0.459037	-0.317851	0.415886		-0.281523	-0.978899	3.3181		-1.97175	2.27118	-0.0695921		-0.913977	0.0603441	1.76441		0.25259	-0.134377	-0.846693		-0.180544	-1.63529	-1.00403		-1.54294	-0.720906	-1.3256		0.727567	0.598001	-0.0790044		-0.799	-0.076245	0.538782		-0.812938	-0.569257
-0.91391	-0.567956	-0.397272		0.17193	-1.52878	-0.206444		-1.06603	-0.107731	1.73953		0.274411	-0.802906	0.712738		0.10162	-0.793359	2.89889		-0.815677	1.81336	-0.461431		-0.812087	-1.44822	0.223401		-0.86385	1.68846	-0.395774		-1.34823	-1.91084	-1.57439		0.161827	-1.21162	-1.98245		0.683676	0.466978	-0.942745		-0.87007	-1.36281	0.562003		-0.581932	-1.4616
0.10676	-0.706554	0.330444		0.946469	0.384358	-0.877455		-0.634743	0.180366	2.26501		0.327161	-0.168614	1.35233		-0.0616241	-0.768617	2.57588		-1.16844	1.30252	0.107102		0.34956	-0.596349	0.0965623		-0.429649	2.10005	0.121874		-1.15887	-1.72938	-0.924819		1.70543	-0.412512	-1.02056		1.07969	-0.371015	-0.764966		-1.18317	-1.1093	0.179045		-1.31317	-2.43153
0.0598324	-0.550263	0.512373		-0.51876	1.96212	-0.834191		-0.673848	-0.891931	1.4565		-1.70201	-0.075391	0.210309		-0.11828	-1.12735	2.2047		-1.46236	2.00701	-0.192515		-0.852779	-1.04	0.332281		-0.584696	0.453684	0.472652		-0.795944	-1.48743	-1.28921		-1.75034	-0.314443	-1.86518		0.881681	0.781275	-0.358343		-2.7914	-1.86951	-0.099514		-1.46709	-1.73314
0.130223	-0.653474	0.239479		0.0673724	-0.0889519	-0.964193		-0.379784	-0.779919	1.07917		-1.06958	0.894718	0.0731485		-0.381493	-1.23866	2.78889		-2.03059	0.668543	-0.177135		0.268016	-0.702799	-0.247896		1.27621	0.541835	1.02371		-1.04842	-1.92428	-0.916897		-0.0224559	-1.29563	-0.973691		0.0236573	0.440853	0.759393		-1.98023	-2.18136	0.353108		-1.12078	-1.1318
0.0481005	-0.63873	0.858038		-0.958308	-0.483441	-1.07235		-0.0268507	-1.16412	1.63173		-1.33314	0.876047	0.758458		-0.454782	-1.01603	3.43497		-0.815677	1.919	0.137803		0.308868	-0.241425	0.531659		0.159598	0.894604	0.389075		-1.37979	-1.8638	-0.805995		-0.73668	-1.60415	-1.4663		0.925573	-2.38782	-0.333001		-2.4783	-0.544101	0.0629388		-0.774458	-1.32576
-0.843519	-0.653474	1.18551		0.86262	-0.562453	0.248457		0.5809	-1.14811	2.02245		1.14422	1.0813	0.552882		-0.72801	-1.16444	3.05006		-1.14883	-0.0712072	-0.100352		-0.628652	-0.880261	1.0936		-0.0884412	-0.839917	0.22211		-1.47446	-1.66889	-1.27337		0.415242	-0.230313	-1.71271		0.881681	-0.240189	-2.69576		-1.99446	-1.0508	0.596835		-0.697498	-1.42281
-1.19547	-0.741941	0.566952		0.778974	-0.22708	1.00621		-0.850314	-0.443767	2.03594		0.722598	-0.784369	1.37519		-0.531431	-1.11907	2.13601		-2.08944	0.492386	-0.115673		-0.302475	1.0541	0.966757		-0.18161	-0.663615	0.389075		-0.440906	-1.62185	-0.893132		0.783808	0.00801372	-0.715515		1.51959	-0.0305922	0.556272		-1.62441	-1.40181	0.376329		-1.00534	-1.69435
-0.280391	-0.677065	0.912617		1.03012	-0.305902	-0.899087		0.424057	-0.715961	2.06291		0.801533	-0.85892	0.827039		-0.638054	-1.49843	1.8817		-0.46291	1.53156	0.061021		-0.0580018	0.0247686	1.22058		-0.212549	1.18872	0.723099		-0.401457	-1.39334	-1.5427		0.945183	0.708932	-1.3607		0.771623	2.27418	-0.968087		-2.20791	-1.61616	0.306666		-1.294	-0.491673
-0.691005	-0.812714	-1.41608		0.946469	-0.858224	0.270089		0.306459	0.772578	1.55081		2.11934	0.335112	1.28391		-0.461469	-1.56026	1.18751		-0.364987	1.919	1.4592		0.064235	-1.05786	0.0602217		0.655852	0.718303	0.823335		-0.369898	-1.80331	-0.972348		-0.275871	-0.30038	-0.997124		0.947683	1.30517	0.14965		-2.10824	-0.0372436	0.237002		-0.889897	-0.0649606
-0.538491	-0.635781	0.093936		-0.121035	0.127998	-1.9601		-0.654366	0.436427	0.86358		2.51459	-0.560446	0.507326		-0.744677	-1.11084	1.21503		-1.16844	0.985598	1.7665		-0.22109	-0.880261	0.49546		0.842014	0.835949	0.305592		-1.01686	-1.42022	-1.47141		-1.33575	0.0780808	-1.5719		0.0677135	-0.633059	-0.688558		-1.68136	-1.1288	0.944962		-1.02451	-0.646841
-0.644078	-0.494234	-1.57981		0.611479	0.581603	-1.05072		0.679016	-0.763901	1.77989		1.43416	-0.802906	0.667182		-0.644707	-1.37472	1.05006		1.41816	0.93271	0.859961		0.960903	-0.915837	0.731038		0.376698	-0.369501	0.973642		-0.772275	-0.969927	-0.861446		-0.966983	0.764936	-1.2904		2.28967	-0.0569145	-0.917402		-1.51051	-1.77216	0.271834		-1.39013	-0.840801
-0.667541	-0.674116	-0.724745		0.318514	0.0885872	-0.985825		0.188862	0.580475	2.10337		1.40778	-0.448551	1.76348		-0.724683	-1.51901	0.59647		0.418854	1.46104	1.39773		0.960903	0.290962	1.92759		1.30715	-0.222528	0.238768		-0.866952	-1.52776	-1.00403		-1.26662	-0.104118	-1.6071		0.925573	1.40987	-1.1714		-1.52475	-0.972956	-0.830695		0.130007	-0.782677
-0.585419	-0.682963	-0.0334143		-0.539671	-0.167964	-1.48378		-0.0857199	0.132427	0.930915		2.46184	0.316441	1.69506		-0.771324	-1.40769	1.00882		-0.874522	0.703801	0.990574		0.675578	-1.27076	0.658498		-0.398711	-0.604793	0.823335		-0.227882	-1.72266	-1.24168		-1.4509	-0.398573	-0.926722		1.51959	1.61946	0.683175		-1.15482	-1.42115	-0.482568		-0.793634	-0.142545
-0.350782	-0.859897	-0.597394		0.130107	0.325051	0.529882		0.835859	-1.34009	1.37568		2.64646	1.00675	-0.475001		-0.704689	-1.09849	0.658369		-0.345372	0.351488	0.752418		-0.180239	0.80563	0.404821		0.935006	0.600658	-0.44594		-1.07209	-1.48071	-1.56647		-0.828923	-2.01061	-0.633448		1.38759	1.61946	-0.434561		-1.28283	-0.680446	-0.308409		-0.428013	-1.7914
-0.620614	-0.597445	-1.3615		-0.204884	-0.029836	-2.155		-0.360161	-1.38815	1.28127		2.46184	-0.168614	0.827039		-0.694675	-1.14381	0.39033		0.301316	-0.493766	0.698647		0.614539	0.326537	0.531659		2.39283	1.62964	0.288934		-1.01686	-0.936323	-1.29713		0.968092	-1.33769	0.0703685		0.925573	0.781275	0.0989646		-0.500135	-1.75266	-0.366462		-0.716675	-1.90777
-0.503296	-0.780277	-1.28872		-1.81629	1.29157	-0.617662		1.30639	0.10039	1.60476		3.14702	-0.2433	0.393026		-0.734663	-0.459413	-0.0907826		0.262086	1.39066	0.606484		0.451451	0.0424871	1.60123		2.33078	1.36502	-0.0951614		0.166605	-0.640606	-1.21792		0.322999	1.17152	-1.24343		0.529727	3.89811	-2.26379		-1.21165	-1.86951	-0.888748		-2.71788	-0.588717
-0.984301	-0.853999	-1.07041		1.44875	1.21275	-0.314604		2.77699	-0.956004	1.26779		2.1719	-0.952277	0.141729		-0.974556	-0.690276	0.266603		-0.267063	1.05598	0.614115		0.960903	-0.880261	1.94569		1.61742	0.0125964	0.689687		0.853013	-0.721256	-1.28921		-0.805812	0.877068	0.258039		-1.31849	-0.0830404	0.556272		-1.09787	-1.24581	-0.204009		-3.23742	0.245503
-0.65581	-0.709503	-0.433658		-1.94196	1.56782	0.876203		-0.203317	-1.13209	1.75301		1.59222	-0.896263	0.210309		-0.831306	-0.426438	0.0535297		1.06554	1.58431	0.437421		0.227323	-0.738374	0.912316		1.77247	-0.369501	-0.161985		0.758336	-0.694373	-1.23376		-2.44145	0.232278	-1.12616		1.05758	1.51457	-0.358343		-1.12634	-0.173589	-0.703074		-1.13995	-1.44214
-0.937374	-0.792072	-0.0152214		0.213753	1.48881	0.573146		0.953456	-1.03598	1.18697		3.62158	0.204412	1.16961		-1.02456	-0.174907	-0.138887		0.987083	0.545274	0.076342		0.981408	-1.16431	0.0602217		1.12117	2.0414	0.138627		0.490085	-0.533073	-1.24168		-2.02687	0.568674	-0.398808		2.20172	0.571678	2.69038		-0.955494	-1.1288	-0.6218		-1.94815	-0.608049
-0.890446	-0.66527	0.49418		-1.56535	-0.128363	-1.57031		1.01233	-0.219743	-0.241443		2.88365	-0.802906	-0.40642		-1.09452	-0.323356	0.026011		-0.267063	0.386746	0.0302607		0.24767	-0.294719	0.640398		2.08256	-0.0167313	0.556135		1.46841	-1.15811	-0.790152		-1.17438	0.0921436	-0.89152		0.30961	2.30051	-0.61253		-0.656628	-1.73316	0.132602		-1.52488	-0.394629
-0.59715	-0.969006	-0.924867		0.00443474	-0.345504	1.136		-0.399407	-0.763901	1.9686		0.985969	-1.60524	0.872759		-0.887927	-0.587237	-0.228233		-0.12991	-0.458644	0.360638		0.879359	0.575012	1.18423		1.83452	-0.134377	0.639617		2.67555	-0.990089	-1.40011		0.530394	-0.356508	-0.539612		-0.152403	1.77661	-0.485437		-1.7809	-0.680446	-0.482568		-0.0240391	-0.0649606
-1.19547	-0.845152	-0.888481		1.59513	-0.167964	0.0100851		-0.575874	-0.63587	0.917429		-0.595208	-1.10151	0.621462		-1.03454	-0.54187	-0.0907826		-2.01098	1.30252	-0.0388909		-0.95467	-0.0106685	0.45912		0.221651	-1.07521	0.489311		3.06214	-1.33957	-1.1387		-0.437245	-0.510705	-0.598247		1.45359	1.48844	0.251401		-1.86633	-1.44065	-0.447736		0.322406	0.109667
-0.491564	-0.921823	0.530566		-0.372176	0.916784	0.161719		-0.713094	-0.123749	0.203225		-0.358022	-0.877592	0.118869		-0.984571	-0.669694	-0.516929		-0.188604	0.404375	-0.277047		-0.0783481	-0.418887	0.422921		0.469867	0.394861	0.806582		2.7071	-1.71594	-1.13078		-0.897852	1.46585	-0.316741		1.21169	1.61946	-0.968087		-0.727814	-1.36265	0.213781		-0.216438	-0.375297
-0.749664	-0.694759	-1.72535		0.360337	0.404063	0.681306		-1.0464	-1.03598	1.11963		0.511787	-1.08284	0.872759		-0.514764	-0.719134	0.211637		-0.678523	-0.353004	-0.407601		1.36847	-0.4899	0.640398		0.842014	0.600658	0.606205		2.49408	-1.0909	-1.36051		-0.851832	0.891131	-0.668649		-0.174348	0.519427	0.200525		-1.25436	-1.96701	-0.262062		-0.909074	-0.646841
-0.561955	-0.79797	-1.77993		0.0253463	-1.11458	-2.11174		0.639769	-0.523858	1.17348		0.300976	-0.989486	1.51235		-0.221576	-0.591353	-0.606275		-1.16844	0.738924	-0.200205		-0.465564	-1.3062	1.52869		1.83452	0.718303	0.155286		2.44674	-1.27236	-1.23376		1.31375	1.03127	-0.246338		0.199552	1.40987	0.0989646		-0.87007	-0.953456	0.0513283		-1.13995	-0.414089
-0.78486	-0.738992	0.148515		-0.330353	-1.1737	0.421512		-0.458276	0.420408	0.917429		0.880659	0.409664	1.21533		-0.75133	-0.842842	-0.784968		-0.345372	1.46104	-0.576664		-0.547108	-0.117118	-0.0302763		0.810898	-0.898739	-0.145327		1.59465	-1.6084	-1.01196		-0.7827	-1.22556	-0.633448		-0.526303	0.755149	-0.688748		-1.5817	-1.1483	-0.0646823		-1.6788	-0.627509
-0.59715	-0.653474	-0.597394		-0.539671	-0.562453	0.140087		-1.0464	-1.22808	0.432302		0.590722	0.764153	0.712903		-0.364826	-0.896441	-0.24889		-2.42259	0.93271	-0.499822		-0.180239	0.681462	1.25677		0.655852	-0.839917	-0.212056		1.35007	-1.44711	-1.10702		-0.552397	-2.02455	0.29324		0.793569	1.25272	1.95354		-1.18317	-1.85001	-0.273673		0.226143	-1.20939
-0.702737	-0.966057	-0.451851		0.506921	0.0686905	0.0319271		1.22804	-1.10005	0.00112097		-1.12233	0.988076	-0.40642		-0.581399	-0.781009	-0.0976444		-2.24606	0.615655	0.276107		-1.26034	0.344256	-0.211555		1.36921	-0.163705	0.00497944		1.42897	-1.62857	-0.647563		0.576414	-1.84235	-0.961923		0.375612	-1.13063	-0.307658		-1.59594	-0.914454	-0.0183352		-1.19774	0.0514154
1.03357	-0.795021	-1.12499		0.276691	0.167408	0.204983		-1.08565	-1.08403	0.594043		-0.489708	1.06263	0.598602		-0.224903	-0.587237	0.108496		-0.247448	0.0873203	-0.438361		-0.913977	0.0247686	0.205301		0.221651	-0.252023	0.522723		1.19227	-1.48071	-0.82976		2.90337	-2.19281	0.117338		1.10163	-0.318763	0.480055		-1.53899	-0.602603	-0.610189		-0.0240391	-1.42281
-0.0809497	-0.402818	-0.178958		-1.94196	-0.384914	1.72069		0.679016	-1.82029	-0.0393386		1.77665	1.30522	0.301585		-0.184915	-0.723293	-0.104506		-1.48198	1.17925	0.153184		0.797815	0.0424871	1.22058		-1.42216	-0.928235	-0.161985		0.805675	-1.95117	-0.726779		-0.160719	-2.9918	0.809386		1.34369	-0.214063	0.175183		-1.19741	-1.47965	-0.668242		-1.27469	-1.81073
-0.057486	-0.74489	-0.76113		-1.23036	-0.365018	-0.249708		0.5809	-2.26846	-0.106674		-0.384397	1.0813	-0.840433		-0.1416	-0.842842	0.232222		0.32078	1.00309	-0.369209		-0.812087	-0.330156	-0.628553		1.77247	-1.25168	0.77317		0.742557	-1.64873	-0.544583		-1.75034	-2.96379	0.0703685		0.48567	-0.606737	0.962705		-1.28283	-1.79167	-0.145956		-1.294	-0.414089
-0.385977	-0.450001	-0.615587		1.28126	-2.37687	-0.747663		0.267213	0.292378	0.35148		0.696223	0.521558	0.575742		-0.298191	-0.653185	-0.283199		-0.423832	2.41207	-0.215585		0.145779	-0.68508	-0.91857		0.159598	-1.6926	0.088557		0.545313	-1.17827	-1.08325		-0.0224559	-0.496642	0.351874		1.16763	1.75029	0.454521		-0.813238	-2.47387	-0.656631		-0.678195	-0.802009
-0.374246	-0.485387	-0.979445		-0.790813	-1.41055	-2.47969		0.0123955	-1.45211	-0.820878		0.485412	-0.448551	-0.132428		-0.528105	-0.72741	-0.186991		1.281	1.93663	-0.39228		0.186472	-0.294719	-0.447274		0.593798	-1.4868	-0.245468		0.96347	-1.85708	-0.742622		0.253867	-1.19756	-0.093869		0.177607	-1.15676	-0.383876		-1.90904	0.157763	-0.586968		-1.13995	-1.59731
-0.104413	-0.553212	-0.815709		-0.455822	-0.956751	-0.812559		0.365329	-1.66023	-0.17401		1.17059	0.353784	-0.269424		-0.344832	-0.682043	-0.35196		-0.95283	0.668543	-0.430671		-0.526762	-0.915837	-0.0485173		-0.398711	-0.692943	-0.546081		0.174495	-1.3799	-1.07533		-1.12836	-2.54327	0.86802		1.93771	0.231256	0.124307		-0.756289	-0.855952	-1.01637		-1.44792	-0.627509
-0.280391	-0.777328	0.36683		1.23943	-0.87793	0.313353		-0.340538	-1.18014	0.149376		2.06659	0.0179662	-0.31498		-0.231556	-1.14793	-0.24889		0.301316	0.598161	-0.0926623		-0.38402	-0.720656	-0.556154		1.55537	-0.987058	0.0718034		0.174495	-2.06542	-0.734701		-2.14202	-2.54327	-0.551381		-0.570359	1.25272	-0.180565		-1.24012	-1.44065	-1.31815		-1.15926	-2.00469
1.12743	-0.429359	-0.269922		0.674213	-1.03576	-0.920929		0.679016	-1.38815	0.405426		0.643473	0.316441	-0.246564		-0.721357	-1.09849	0.026011		-0.0514504	1.33778	-0.453741		-0.648998	-0.578631	-0.429174		1.46238	0.306711	-0.245468		0.174495	-1.40678	-1.19415		0.530394	-1.66015	-0.563045		0.243608	0.362278	-1.29849		-1.63865	-1.30431	-0.436126		-0.216438	-0.899053
-0.608882	-0.45295	-0.815709		-0.28853	-1.58789	-1.8301		-0.183694	0.0523357	-0.510979		-0.0680857	0.484349	-0.886154		-0.508111	-1.02427	-0.262614		-0.717753	0.140208	-0.691897		0.34956	-0.809248	-0.338535		0.749021	-1.07521	-0.646317		0.0955975	-1.68905	-1.53478		0.0235642	-1.60402	0.0938016		-1.64833	-1.07838	0.429179		-0.628153	-0.290593	-0.563747		-1.13995	-0.743885
-0.268659	-0.759634	-0.76113		-1.46059	-0.22708	-1.18072		0.914351	-0.459901	-0.457033		-0.252522	0.745481	0.393026		-0.634693	-1.59735	-0.0358167		-1.20752	2.0599	-0.361519		-0.1192	-1.00457	0.821677		-0.243664	0.718303	-0.161985		0.0561487	-1.08418	-0.805995		-2.23406	-0.749032	-0.0586679		-0.724474	0.859849	-0.561655		-1.53899	0.196605	-0.679852		-1.02451	-1.61677
-0.268659	-0.927721	-1.0886		-0.811724	-0.641275	-2.025		0.228108	-0.50784	-0.0527281		-0.252522	-0.0380481	-0.680577		-0.754657	-1.20569	-0.599414		-0.404217	1.56668	-0.983824		1.40932	-0.649643	-0.809831		1.71041	-0.487147	0.055145		-0.0543078	-1.64873	-1.81204		-1.81947	-0.46864	0.844587		0.507616	1.93376	0.708708		-1.31131	-1.0703	0.0629388		-1.39013	-0.918385
-0.773128	-0.58565	-1.23415		0.0882839	0.699834	-1.98173		0.894728	0.0683539	-1.11739		1.69772	0.0738463	-0.452141		-0.724683	-1.33763	-0.159544		-1.16844	2.88766	-0.891602		1.65379	0.273243	-0.91857		0.159598	0.0420916	-1.54806		-0.0858668	-1.54792	-1.64568		-0.82872	-0.510705	0.715551		-1.6485	0.466978	0.251401		-1.05515	-1.38231	-0.679852		-0.889897	-0.705093
-0.65581	-0.668219	-1.8709		-2.61174	-0.641275	-2.04684		1.46337	-0.251779	-1.5216		1.11784	-0.597789	-1.11459		-0.468123	-1.43244	-0.626861		-1.42313	2.95804	-0.353829		0.369906	-0.720656	-1.93384		-0.150495	0.629985	0.205451		-0.504024	-1.29925	-1.55855		-2.90226	1.17152	0.211173		-0.108346	1.38374	-0.104347		-1.61017	-0.446598	-0.679852		-1.0823	-0.996097
0.083296	-0.66527	-1.25234		-0.937397	1.96212	-0.0331788		1.44375	-0.571913	-1.1039		0.0637898	0.521692	0.233169		-0.701363	-1.20981	-0.8949		-0.99206	3.11657	-0.645816		1.0833	0.326537	-1.09985		-0.305541	0.277216	-0.27888		0.269172	-1.4135	-0.592112		-1.54294	0.666867	-0.23457		-0.284406	1.06945	-1.29849		-0.983968	-0.0957457	-1.32976		-1.50557	-2.00469
-0.937374	-0.709503	-1.27053		-1.69082	-1.88386	-0.899087		0.914351	-0.219743	-0.632261		0.142725	-0.896263	0.370165		-0.724683	-1.32935	-0.496272		-1.87382	2.60586	-0.530524		-0.0173092	-0.134975	-0.682993		0.221651	0.894604	-0.379116		0.127156	-1.20516	-1.36051		0.230959	0.736934	0.175972		0.441614	0.938423	-0.942745		-1.48204	-1.44065	-0.981537		-2.29447	-0.317045
-0.163073	-0.815663	-0.888481		-0.413999	-0.503146	-1.59215		0.816236	0.260342	-0.295389		-1.64926	-0.952277	0.461606		-0.551425	-1.34175	-0.523791		-1.28598	3.60964	-0.538214		0.0845813	0.716899	-0.320435		-0.832911	-0.252023	-1.3811		0.31651	-1.67561	-1.60608		-0.73668	0.835003	0.891556		0.46356	0.781275	-0.917402		-0.941256	-0.544101	-1.0512		-1.94815	-0.452881
0.23581	-0.736043	-0.76113		-0.623318	-0.562453	-1.76521		1.11044	-0.539876	-1.07693		1.32866	-0.821577	-0.40642		-1.20114	-1.45306	-0.400064		-0.0710653	1.65483	-0.822451		0.390253	0.361974	-1.11809		0.500806	-0.457819	-0.111915		0.127156	-1.55464	-1.45556		0.668657	0.722871	0.152539		1.05758	1.59314	-0.917402		-1.05515	-1.55766	0.0745494		-0.812938	-1.44214
-0.33905	-0.809765	-1.23415		-3.13494	0.325051	-0.422764		2.07113	-0.363792	-0.713083		1.43416	0.633587	-0.611997		-0.418155	-1.49427	-0.0976444		0.0464732	2.94041	-0.668827		1.5519	-0.702799	-1.00935		1.028	1.42384	-1.11389		-0.109536	-1.51431	-1.49517		1.33666	-0.104118	-0.363607		-0.41641	-1.02593	0.0989646		-1.25436	-1.44065	-0.6218		-3.16046	-0.957177
-0.632346	-0.74489	-1.39788		-1.2931	0.127998	-0.336236		0.482926	-0.347773	0.850093		1.69772	1.24921	0.141729		-0.61806	-1.33347	-0.406926		-0.9136	3.08131	-0.983824		0.899864	-0.38345	0.38658		-0.460765	0.806454	-0.980341		0.703108	-1.931	-1.47141		-0.920963	-0.706967	-0.504411		0.00154664	1.30517	-1.37471		-1.02668	-0.992457	-0.679852		-2.62161	-0.705093
-0.573687	-0.756685	-1.3615		1.55331	1.21275	0.334984		0.757508	-0.299719	0.162862		1.32866	-0.411208	-0.954569		-0.75133	-1.55614	-0.00143621		0.281701	5.77587	-0.745668		0.736776	-1.21747	-0.284095		0.438752	0.189065	-0.479257		0.0640385	-1.31269	-1.60608		-2.25717	0.358473	-0.164168		0.353667	-1.02593	0.0480891		-0.670865	-0.271092	-1.01637		-0.389533	-1.4616
-0.104413	-0.948363	-1.74355		-0.686052	0.857668	-0.942561		0.97308	-0.203725	-0.254929		1.85578	0.0179662	0.964035		-0.608046	-1.40769	-0.358822		-1.14883	11.2179	-0.407601		1.40932	0.255525	-0.284095		0.0975437	2.57047	-0.228809		-0.283111	-1.50759	-1.48725		-1.15127	0.750997	-0.293308		1.10163	-0.371211	-0.104347		-1.72396	-0.602603	-1.08603		-1.64032	-1.65556
-0.327318	-0.741941	-1.30692		-0.28853	0.581603	-1.09398		-0.379784	-0.283816	-0.510979		-1.22764	0.838838	0.0275927		-1.06119	-1.59323	-0.771173		0.320931	11.8871	-0.484442		1.59275	0.0957811	0.0784627		-0.212549	2.33535	-0.32895		-0.677598	-1.19843	-1.24168		1.10635	0.0500787	-0.140735		0.287665	1.12189	0.657833		-1.1547	-0.446598	-0.737905		-0.793634	-1.71381
-0.33905	-0.544365	-1.41608		-0.330353	0.423769	-1.74357		0.875105	-0.795937	-0.767029		1.30228	-0.373866	0.118869		-0.794645	-1.52313	-0.702484		0.124933	12.4507	-0.684207		0.24767	-0.152694	0.0421221		0.562859	2.86458	-0.896764		-0.369898	-1.35301	-1.47933		0.85294	0.961198	-0.46921		-0.24035	0.598001	0.708708		-1.24012	-0.290593	-0.482568		-1.4864	-0.414089
-0.78486	-0.753736	-1.81632		-0.560583	-0.305902	-0.964193		-0.28181	-0.187707	-0.106674		0.327161	0.0925177	-1.02315		-0.724683	-1.34586	-0.681827		-1.05075	11.2002	-0.860901		0.0235424	0.131218	-0.374734		1.09005	1.48267	-1.29761		-0.882732	-0.694373	-1.52686		-0.506377	-0.00604905	0.434045		0.705621	0.990871	-0.0281289		-0.742051	-0.485599	-1.42264		-1.15926	-0.705093
-0.0340223	-0.830408	-1.63439		0.130107	-0.87793	0.161719		0.24759	-1.2441	-0.524466		0.300976	0.279098	-0.177984		-0.448129	-1.6386	-0.5581		-0.815677	8.06536	-1.29876		0.81832	-0.188131	-1.42621		0.345759	2.51181	-1.09724		-0.204213	-1.49415	-1.51102		-1.8886	-1.44983	-0.480978		0.287665	0.41453	1.26758		-1.52475	-0.544101	-0.807474		-2.00594	-0.840801
-0.632346	-0.821561	-2.34391		-0.0164768	-0.937046	-0.531134		0.600523	-1.06802	-0.0528252		1.53947	-0.61646	1.39805		-0.38482	-1.25517	-0.92928		-0.12991	7.83645	-0.906983		0.329214	0.716899	-0.247896		1.12117	1.62964	-0.262221		-0.559252	-1.43366	-1.58231		-0.298982	-0.692904	-0.140735		0.683676	0.283704	0.0989646		-1.43933	-0.992457	-0.888748		-1.42861	-1.1706
-0.526759	-0.618088	-0.0698001		0.130107	-0.779403	-0.184602		-0.41903	-0.843992	0.553584		1.43416	0.894718	0.00473264		-0.438149	-1.29226	-0.99797		-0.0318355	9.19255	-0.814761		0.981249	0.237806	-0.827931		-0.150495	2.30585	-0.579493		-0.803834	-1.51431	-1.33674		-0.851832	0.190213	0.117338		1.5417	0.388404	0.683175		-0.770526	-1.61616	-0.308409		-1.27469	-1.26764
-0.421173	-0.53257	-1.79813		0.820797	0.305537	0.356616		0.306459	-0.86001	-0.0797012		-2.28189	0.932061	0.187449		-0.288211	-1.50254	-0.633723		-1.26637	6.85017	-0.422981		-0.22109	-0.773811	-0.338535		0.904068	2.65879	-0.596151		-1.20621	-1.02369	-1.37635		-0.851832	-1.19756	-0.62168		0.683676	-0.475911	0.556272		-0.258101	-0.79745	-0.482568		-0.678195	-2.14052
-0.0340223	-0.396921	-4.09043		0.297602	0.0292799	0.118455		0.188862	-0.699943	-0.227956		-0.516083	-0.224628	-0.0181275		-0.284885	-1.52729	-1.03235		-1.38391	7.02632	-0.39228		0.390253	-0.0106685	-0.519814		-0.584696	1.30636	-0.078503		-0.890621	-1.35301	-1.44764		-1.24351	0.372412	-0.140735		2.50962	0.833723	-1.73027		-1.21165	-1.34331	-0.888748		-1.17843	-1.09301
0.376592	-0.467694	-0.797516		-0.581494	-1.66691	1.09273		0.188862	-1.06802	-0.322265		-0.278897	-0.691012	-0.748993		-0.278197	-1.44067	-0.881176		-2.26582	7.23774	0.606425		-0.282129	0.202231	-0.936811		0.0975437	0.512507	0.689687		-0.819614	-1.45383	-1.03572		0.645545	-0.118181	0.375411		0.617674	1.54089	-0.409219		0.282681	-1.63566	-0.343241		-1.50557	-1.26764
-0.057486	-0.264221	-0.142572		1.38602	-0.483441	1.41742		-1.49745	-1.61217	-0.484006		-1.35933	0.782824	-0.703437		-0.364826	-1.42009	-0.358822		-2.14813	6.65652	1.84334		0.0845813	-0.294719	-0.954911		-2.19757	1.10057	2.07586		-1.33245	-1.0573	-1.51102		-0.7827	-0.692904	0.305008		0.947683	-0.947356	-1.57783		-1.73819	-0.329594	0.0513283		-1.294	-1.69435
0.622961	-0.323198	-0.815709		0.820797	-1.03576	0.421512		-1.51708	-0.37981	-0.0931877		-0.305272	0.335112	-1.5486		-0.648034	-1.52729	-0.331374		-2.24621	4.4374	1.56674		-0.526762	-0.4899	-0.175356		0.0354898	2.2472	2.37647		-1.8295	-1.03713	-1.01196		-1.15127	0.498607	0.715551		1.14569	1.46232	-1.29849		-1.16894	-1.63566	0.956572		-1.39013	-0.705093
-0.139609	-0.214089	-0.961252		-0.351265	1.62694	-0.141339		-1.37971	-0.347773	0.028094		-1.30677	-1.10151	-1.52574		-0.354846	-1.76643	-0.812415		-2.28529	5.001	1.75112		0.227323	-0.401168	0.132761		-0.491703	1.51216	2.3263		-0.803834	-0.909439	-1.09117		-0.667548	1.57799	0.140771		0.595563	2.43133	-1.60336		-1.16894	-0.582943	-0.134346		-0.812938	0.0708754
-1.20721	-0.314352	-1.70716		0.255779	-0.18767	-0.790927		-0.262187	-1.052	-0.0258521		-0.0153355	-0.877592	-0.954569		-0.671354	-1.70043	-0.35196		-0.0123715	5.24753	1.43613		-0.445217	-0.933555	-0.99111		0.842014	1.98258	1.50804		-0.117426	-0.680931	-0.956505		-0.966983	1.76019	-0.434009		-1.45049	0.571678	-1.73027		-1.22588	-3.23408	-0.586968		-2.06359	-0.685633
-0.479832	-0.113827	-2.23476		-0.0373883	-0.562453	0.811307		0.894728	-0.699943	-0.659234		1.64497	0.409664	-2.11961		-0.634693	-1.02427	-0.805553		-1.20752	5.01862	0.683267		1.67414	1.07182	-1.55319		-0.801796	0.512507	2.10927		-0.346229	-0.976648	-0.798073		-0.160719	0.470605	0.656916		0.0456029	0.257382	0.175183		-1.76667	-1.05096	-0.459347		-1.06299	-1.09301
0.0715642	-0.332045	-1.1068		0.758062	0.601308	0.269879		1.40451	-0.731864	-0.578315		-0.595208	1.28655	0.0504529		-0.661375	-1.16444	-0.867381		-0.717753	3.23983	1.07511		-0.465564	0.450706	-0.791732		-0.460765	1.62964	2.37647		0.237613	-1.17155	-0.845603		-1.84238	0.148148	-0.222905		0.0456029	1.04312	-1.14606		-0.770526	0.800966	-0.32002		-2.23682	-0.394629
-0.515028	-0.175754	-1.07041		0.590567	-0.70039	-0.682557		0.365329	-0.972022	0.324507		0.0636	-0.168614	0.187449		-0.771324	-1.20153	-0.448168		-1.12921	3.06368	0.39903		1.06279	0.486281	-0.284095		-0.119557	1.54149	1.7919		-0.322559	-1.58824	-0.576269		-1.54294	1.36766	-0.0468997		0.727567	0.859849	-3.02597		-1.48204	-2.22036	-0.0646823		-2.77553	-0.336505
-1.14855	-0.39987	-1.12499		0.0255493	-0.029836	0.356616		-0.811209	-0.939985	0.230198		-0.0680857	1.02542	-0.109568		-0.134947	-1.0325	-0.668103		-0.796062	2.09502	0.598794		1.91877	-0.0285255	-0.737292		1.30715	1.21805	1.47463		0.308621	-0.990089	-1.42388		1.24462	1.54998	0.129106		0.63962	-0.00446628	0.352961		-0.827475	-2.08402	-0.877137		-0.986033	-0.511133
-0.0222905	-0.122674	-0.94306		0.486009	0.660424	-0.48787		1.05157	-0.683925	0.0550671		0.0110396	0.689467	0.00473264		-0.291538	-1.33347	-0.668103		-0.894136	2.18317	-0.430671		1.06279	-0.0639625	-0.284095		0.469867	0.189065	1.57487		-0.827503	-1.43366	-1.28921		-1.15127	-0.160246	0.0235025		0.419668	-0.240189	-1.04431		-0.756289	-1.94751	-0.900358		-2.60244	-0.899053
-1.16028	-0.134469	-2.23476		-0.183769	-0.66098	-0.292972		0.463303	-1.03598	-0.0797012		-0.384397	0.279098	0.507162		-0.214888	-1.27575	-0.413788		-0.698138	1.86611	0.245405		-1.11776	0.148937	0.44102		0.966121	0.0125964	0.489311		-0.046418	-1.7025	-1.23376		-0.437245	-2.15074	0.29324		-0.746419	1.67172	0.378494		-1.21165	-2.86372	-1.02798		-1.17843	-1.1318
0.0363687	-0.39987	-1.05222		-0.581494	-0.266491	-0.0548108		0.188862	0.244439	1.06568		-0.147211	-0.80304	0.30175		-0.381493	-0.892325	-0.619999		-0.0514504	1.81336	0.276107		0.410758	-0.0993996	-0.954911		-0.243664	0.718303	1.5247		0.0955975	-1.42694	-1.47141		-0.874943	-0.524644	-1.63054		1.4097	0.0741078	0.530739		-1.09787	-1.34331	-0.842305		-0.216438	-0.782677
0.552569	0.0336174	-1.52523		-1.37695	-0.680685	-1.26725		0.227967	-0.0596764	1.30825		0.432662	-0.205957	-0.589137		-0.328165	-0.558336	-0.365683		-1.65836	1.7781	0.698647		1.34812	-0.898118	0.350381		0.128659	-1.45747	1.34098		-0.0385283	-1.47399	-0.750544		0.392131	1.43785	-0.914954		1.16763	0.781275	-0.0027864		-0.69934	-1.36281	-1.21375		-0.582059	-0.685633
1.19782	0.116186	-1.48885		0.63239	0.206819	-0.3795		0.718262	-0.731979	0.162862		0.590722	0.279098	0.141729		-0.0982856	0.15904	-0.166405		-0.99206	0.82707	0.80619		1.57241	-1.0933	0.549759		0.904068	-1.75142	1.5247		-0.133205	-1.13795	-1.25753		0.760697	-0.146183	-0.879752		1.49764	1.33129	-0.0534714		-0.130083	-0.719448	-1.03959		-0.581932	-0.278253
0.200614	-0.146265	-0.779323		-0.225795	2.06084	0.0968229		0.992703	-0.283816	0.0819431		-0.753269	-0.67234	-0.246564		-0.184915	0.266239	-0.400064		-1.22714	1.32015	1.12119		0.71643	-0.276862	0.132761		0.314644	0.777126	2.4432		-0.811724	-1.24548	-0.671328		-0.0455673	0.568674	-0.844551		0.507616	2.74563	-0.104347		-0.841595	-0.0957457	-0.830695		-0.755155	0.517047
0.341396	-0.0253605	-0.870288		-0.581494	0.936681	0.746412		1.71819	-0.571913	0.162862		1.67134	-1.15753	0.324445		-0.0483179	-0.199648	-0.35196		-1.46236	0.422005	0.82157		0.655232	-0.525337	-0.411075		-0.429649	1.1299	1.47463		-0.590811	-1.35301	-0.536661		-0.621528	0.877068	-0.246338		0.177607	0.0741078	-1.34918		-0.414711	-1.44065	-0.192399		0.0722238	-1.1706
0.341396	-0.107929	-0.233536		0.213753	1.19304	-0.726031		2.0515	0.27636	-0.430157		0.300786	-0.952277	0.30175		-0.134947	0.435313	-0.317579		-0.894136	-0.423385	1.01359		0.0438887	0.131218	0.314182		0.438752	0.277216	0.372416		-0.772275	-1.45383	-1.27337		-0.805812	0.582737	-0.434009		0.903627	0.335956	-0.968087		-1.65289	-1.57716	-0.5174		-0.293397	0.109667
0.247542	-0.32025	-1.41608		-0.686255	0.265935	-0.552766		0.0711236	-0.956004	0.0549701		1.64497	-0.709683	1.23819		-0.278197	0.138457	-0.235095		-0.482525	2.16554	0.598794		0.736776	-1.11102	-0.900471		-0.119557	-0.340173	0.873406		-0.354118	-1.33957	-0.78223		0.968092	1.56392	-0.0352349		0.771623	2.30031	-0.917402		-1.18317	-0.738948	0.0281071		-0.659019	-0.0842926
-0.104413	-0.405767	-2.30753		-1.96287	-0.207375	-0.162971		-0.41903	-1.02008	-0.618774		2.01384	-0.970949	-0.611997		-0.291538	0.163156	0.788957		-0.521755	1.95412	0.329878		0.532995	-0.365731	0.114662		-0.770857	0.0714193	0.973642		-0.756496	-0.909439	-1.5427		0.645545	0.526609	0.117338		0.551672	1.06945	-1.98445		-1.02668	-2.31786	0.283445		-0.947553	0.555839
-0.186536	-0.461796	-1.17957		-0.97922	0.936681	-1.70031		0.639769	-0.683925	1.34871		0.1691	-0.653669	0.0731485		-0.331526	-0.0635911	0.837062		-0.815677	1.42579	0.544964		0.899864	-0.4899	1.0936		1.67948	-0.487147	0.656275		-0.906401	-1.43366	-1.24168		-1.24351	0.961198	-1.3959		-0.328463	1.35762	0.175183		-1.52475	-2.25936	-0.505694		0.457021	-0.976637
-0.33905	-0.208192	-1.32511		-2.59083	0.325242	-0.3795		2.56128	-0.763901	1.80686		0.696223	-0.709683	1.1012		-0.344832	0.53012	1.07072		-0.658909	0.562903	-0.169504		0.614539	0.379693	-0.139157		0.593798	-0.0462265	1.80866		-0.61448	-1.38662	-1.22584		-1.79636	1.64805	-1.05576		0.551672	-0.0830404	-1.04431		-1.04092	-1.73316	-0.645021		-1.69797	-0.627509
-0.057486	-0.405767	-1.05222		-1.54424	1.40999	-0.704399		1.79668	-0.603834	0.499735		2.1719	-1.36265	0.644322		-0.464796	0.319838	0.562089		0.085703	1.68995	0.568034		0.899864	-0.0993996	-0.537913		1.36921	-0.0462265	1.95896		-0.31467	-1.14467	-1.42388		-0.598417	1.69012	-1.03233		-0.812421	1.51457	-1.65405		-0.884307	-1.42115	-0.842305		-1.52488	1.11839
-0.174804	-0.0843383	-1.28872		-1.02104	-0.0692466	-0.639294		0.933833	0.548554	0.553584		0.485412	-1.77315	0.187449		-0.094959	0.208523	0.314707		-0.658909	1.58431	-0.476752		0.573687	-0.862542	1.43805		-0.522642	0.718303	1.42456		-0.748606	-1.40006	-0.861446		-1.24351	1.33966	-1.33726		-1.49439	0.781275	-0.434561		-0.243981	-2.92222	-0.970022		-0.755155	-0.220129
0.986647	-0.158061	-1.48885		-1.04195	2.15937	0.291721		0.482926	0.164348	0.944402		0.933409	-0.840249	0.347305		-0.014983	0.501262	0.307845		0.203241	0.263477	-0.223216		0.431104	1.39131	-0.882371		-0.584696	-1.39865	1.5247		-0.488244	-1.44038	-0.703014		-0.391022	2.20884	0.0938016		0.749678	1.04332	1.11514		-1.12622	-0.582943	-0.737905		-1.85189	0.400671
-0.878715	-0.155112	-0.742938		-1.31401	-0.897635	0.0968229		1.12992	-0.555895	1.34871		3.46333	-0.112734	-0.33784		0.0749726	0.468287	0.981374		-0.306142	0.633284	-0.622745		-0.689691	-0.259143	0.0965623		-1.48421	-0.692943	0.455899		-0.61448	-0.714535	-0.996113		-1.49692	0.708932	-1.04399		0.243608	0.231256	-1.98445		-1.33978	-1.2068	-0.505694		-0.678195	0.206711
0.10676	-0.143316	-2.16198		-1.04195	-0.286196	0.248247		1.01233	-0.203725	1.79337		0.880659	-0.61646	-0.223704		-0.00167679	0.435313	0.754577		-1.24675	-0.0183195	-0.568974		0.492302	0.184512	1.76441		0.190713	0.777126	1.55811		-0.401457	-1.10434	-2.018		-1.26662	1.50792	-1.70094		0.617674	1.67191	-0.841184		-1.43933	-1.49916	-1.16731		-0.928377	0.206711
-0.397709	0.0336174	-1.96186		-0.0582999	-1.05547	-0.704399		0.384952	-0.459785	1.95512		0.11635	-0.392537	0.324445		-0.154906	0.377554	1.08444		-0.443296	0.016939	-0.415291		0.614539	0.0780626	1.43805		-1.17412	-0.0462265	0.205451		-0.393567	-1.72938	-1.60608		0.0466756	1.49386	-1.14959		0.63962	1.56702	-0.841184		-0.685102	-0.621944	-0.528915		-1.96746	-0.142545
-1.07816	-0.264221	-2.78054		-0.560583	-1.13429	-1.18072		0.679016	0.244439	1.5643		1.43416	-1.25075	-0.0409876		-0.148253	0.0889744	0.644574		-0.717753	-0.405756	-1.07599		0.675578	0.131218	-0.0847165		1.71041	-1.45747	0.706441		0.0561487	-1.67561	-1.63776		-0.73668	0.400538	-0.516179		0.925573	0.912297	-0.129689		-0.642391	-0.680446	-0.0762929		-1.73658	0.323087
-0.116145	-0.116776	-0.215343		-0.351265	1.50852	-1.67868		-0.713094	-0.491822	1.77989		-0.278897	0.0365034	0.827039		-0.131586	-0.607819	0.788957		-0.364987	1.10887	-0.446051		-0.587801	-0.38345	-0.193455		1.24528	-1.60445	0.839994		-0.488244	-1.45383	-1.29713		-0.460154	0.708808	-0.598247		-1.03237	1.54089	-1.60336		-1.2686	-1.38215	-0.436126		-0.755155	-0.899053
-0.432905	-0.0489516	-1.67078		-0.225592	-0.0495413	-0.747663		-0.0464738	-0.267798	1.29476		-1.28039	-0.131405	1.03262		-0.184915	-0.257364	0.513985		-1.12921	-0.370497	-0.653447		0.532995	-0.667362	1.0574		2.11368	-0.134377	0.539381		-0.701267	-1.44038	-0.964427		-0.966983	0.0780808	-1.22		-0.658472	1.09557	-0.383876		-1.24012	-0.875453	-0.0646823		-0.389533	-0.103753
0.93972	-0.152163	-1.72535		-0.372176	-0.503146	0.053559		0.698639	-0.395828	1.29476		1.8294	0.85751	0.552882		-0.418155	-0.306847	0.383396		-0.776447	0.175467	-0.515203		0.838666	-0.0285255	1.22058		-1.5772	-0.928235	0.121874		-0.567142	-1.14467	-1.30505		1.35977	0.764936	-0.445777		0.353667	0.624127	0.556272		-1.62441	-0.115246	-0.285283		-2.14055	0.109667
-0.256927	-0.0961338	-1.96186		-0.581494	0.0883959	-2.76112		-0.164071	-0.299719	0.540194		0.854284	-0.131405	1.8092		-0.504784	-0.764501	0.19098		-2.16775	0.844699	-0.230906		0.838666	0.237668	-0.356635		0.0975437	-1.57495	-0.0951614		-1.04842	-0.741419	-1.16247		-0.0224559	1.00326	-0.93849		0.0675485	1.06945	-0.841184		-0.998205	-0.485599	-0.308409		-0.466493	-0.724425
-0.691005	-0.146265	-1.98006		0.423072	-0.838519	-1.00746		-0.88956	-1.16401	1.88768		-0.0944608	-0.075391	1.87778		-0.358173	-0.587237	0.603331		-1.07037	0.721295	-0.553594		0.186472	-0.0106685	0.169102		-0.0575027	-1.75142	0.572793		-0.362008	-1.08418	-1.08325		0.622637	-0.398573	-0.656881		0.947683	1.75029	-0.536122		-0.770526	-1.22631	-0.192399		-0.485796	-1.05422
-1.03123	-0.196396	-1.50704		0.00463776	0.798552	-1.72194		0.267213	-0.251779	1.52384		-0.516083	-0.61646	2.7685		-0.724683	-0.583077	1.61366		-1.42313	0.369117	-0.484442		1.47036	0.610449	0.36848		-0.957019	-1.01639	-0.262221		-0.00696928	-0.869114	-0.67925		-0.437042	0.190213	-1.59534		0.969629	1.27885	-0.968087		-1.08363	-1.88901	-0.668242		-1.46709	-1.90777
-1.00776	-0.408716	-0.997638		-0.372176	0.482885	-1.91684		1.28677	-1.80428	1.99558		0.511787	0.465678	0.621462		-0.568093	-0.236739	2.63771		-1.28598	0.580532	-0.545904		0.940557	-0.543194	1.00296		1.028	0.189065	-0.195397		0.213944	-1.33285	-1.07533		-1.47381	0.835003	-0.797685		-0.768365	1.20027	-1.73027		-1.41097	0.138262	0.120992		-1.294	-0.879593
0.282737	-0.199345	-0.288115		-0.560583	-0.503146	-1.11562		0.267213	-1.01996	1.90117		0.880659	0.689601	1.9235		-0.438149	-0.26148	3.07758		-0.0514504	1.4963	-0.438361		0.206977	0.450706	0.803578		1.36921	-0.63412	0.155286		0.150826	-1.62185	-0.687171		1.52094	0.442603	-0.574814		0.0677135	0.886171	-2.11136		-1.22588	-0.816951	-0.111125		-1.6788	-1.1706
-0.526759	-0.290761	-0.76113		-2.40242	-0.424325	-1.05072		0.44368	-0.956004	1.48348		-0.990455	1.24921	0.415886		-0.531431	-0.286222	2.05353		-0.345372	1.17925	-0.538214		1.73533	0.131218	1.65567		-0.0575027	0.806454	0.589547		0.474305	-1.23204	-1.05949		0.276979	1.85838	-0.375375		0.155661	-0.764082	0.556272		-1.39673	-0.251591	-0.134346		-0.909074	-0.821469
-0.632346	-0.432307	-1.45246		-1.35583	-0.345312	0.464776		0.482926	-0.395828	1.98209		-1.01683	0.764153	0.393026		-0.421481	-0.529478	1.9298		0.281701	2.97567	-0.661137		1.63344	0.450706	1.90949		0.469867	0.541835	0.856747		0.166605	-0.882556	-1.45556		-1.01321	0.316408	-1.84174		-1.01043	0.728827	-0.764966		-0.841712	0.469614	-0.296894		-0.120175	0.264835
[truncated: 250 more columns]

## Sheet: Figure 2d-h
	baseline
1	0.000329667	-0.00123924	-0.00251461	-0.000749167	0.00392634	0.00327221	0.0053974	0.00719532	0.00372981	0.00408956	0.00559352	0.0104322	0.011086	0.0186057	0.0177555	0.0150749	0.0148458	0.011315	0.0124592	0.0166113	0.0127536	0.0140285	0.0124921	0.0106937	0.010792	0.00641087	0.00242239	0.00330511	-0.000454786	-6.25594e-05	-0.00235097	-0.00297221	-0.00222023	0.00889581	0.0207309	0.0239674	0.0210249	0.0202729	0.0160554	0.0116418	0.0117072	0.00784945	0.00817631	0.00575716	0.00304362	0.0109227	0.00804557	0.00663988	0.00647624
2	-0.00184414	-0.00403259	-0.00264149	-0.000360337	-0.000805366	-0.000731148	-0.00253031	-0.00299382	-0.00280841	-0.00240035	-0.000990771	-0.000119198	-0.000879584	-0.000526978	0.00116071	-0.00156575	-0.00138035	-0.00100926	-0.00160272	-0.000712663	-0.000304604	-0.00130613	-0.000230386	0.000307626	-0.00210376	0.000697201	0.00427675	0.00462908	0.00659516	0.00490747	0.00310831	0.00316376	0.00227371	0.00158726	0.00151304	0.00160602	-0.000397306	0.000437297	0.000196158	-0.00139883	-0.000619961	-0.00304955	-0.00262301	-0.001603	-0.00176992	-0.00178841	-0.00139883	-0.00351335	-0.00293837
3	-0.00860878	-0.00957671	-0.0077182	-0.00971861	-0.00881523	-0.00633684	-0.00600131	-0.00521395	-0.00761471	-0.00641446	-0.00690497	-0.00571752	-0.00458155	-0.00259367	-0.00116111	-0.00237443	-0.00210344	-0.00104482	-0.000644737	-0.0014449	-0.00331649	-0.00185805	-0.00316179	-0.000851451	-0.00112217	-0.00221946	0.00184644	0.00167868	0.00300802	0.00389887	0.00294347	-0.0014321	0.00265968	0.00123992	0.00189819	0.00296934	0.00234975	0.00144636	0.00463449	0.00477638	0.00663517	0.00850675	0.00619641	0.00805493	0.00813255	0.00837766	0.00792583	0.0116562	0.0125855
4	0.00866111	0.00852403	0.0079359	0.00470173	0.00166351	0.00168313	0.00738729	0.00977851	0.00703435	0.00922962	0.00632876	0.00191833	-0.00106103	-0.00258995	-0.00139406	0.000997159	0.0032513	0.00172237	0.00178124	0.00225164	0.00329054	0.00348649	0.00209465	0.00268279	0.00630914	0.0119934	0.0114838	0.00721068	0.0194421	0.0243815	0.0270471	0.0119542	0.0146983	0.0210099	0.0203436	0.0147768	0.0255967	0.0172269	0.0153061	0.0217155	0.0160313	0.00572101	0.001742	0.0073088	0.00158529	0.0163057	0.0134635	0.0166194	0.00456464
5	0.00436942	0.00390149	0.00403238	0.00221628	-0.000517702	0.00127059	0.00317123	0.00491262	0.00439751	0.00421972	0.00331167	0.00142984	-0.00017111	-0.000760935	0.000427984	7.24039e-05	0.00138294	0.000306368	-0.000451979	0.00010021	0.00175734	0.000231376	-0.000218015	0.00037181	-3.06751e-05	0.00236598	0.00165426	-0.000311544	0.000923999	0.00134558	0.00371415	-0.00165972	-0.0019594	-0.000470797	0.000886644	-0.000629769	0.00220673	0.000793114	-0.000760935	0.00105517	0.00037181	-0.00217455	-0.00340111	-0.00152883	-0.00317641	0.000943098	0.000399897	0.00191659	-0.000985911
6	-0.0179872	-0.0191394	-0.0186544	-0.00963969	-0.00507158	-0.00357585	-0.0187552	-0.022151	-0.0196042	-0.0189372	-0.0132374	-0.00672914	0.000830429	0.00173986	0.00125463	-0.00216103	-0.00462695	-0.00113037	-0.00446539	-0.00480894	-0.00476862	-0.00586004	-0.00422264	-0.0034952	-0.00818428	-0.0113981	-0.000240831	0.00527703	-0.00123144	-0.00486943	-0.00747701	0.00762171	0.00562059	-0.00224195	-0.00270674	0.00289203	-0.00846735	0.000931507	0.00216433	-0.00893215	-0.00412156	0.00545902	0.0102089	0.00958223	0.0125129	-0.0026261	-0.00195888	-0.0103066	0.00501439
7	-0.0057689	-0.00607712	-0.00126729	0.00107632	0.00163147	-0.00280884	8.94896e-05	0.00323474	-0.00120556	-0.00317879	-0.00268538	-0.000526956	0.00193969	0.000459443	-0.00169898	0.00600961	0.0017545	0.00588658	0.0098952	0.00767505	0.00866188	0.0125466	0.00699644	0.0102652	0.0143968	0.0147668	0.0160001	0.0204404	0.0190836	0.0150137	0.0119919	0.0122384	0.0150754	0.0165552	0.0118684	0.00860015	0.0026796	0.00323474	0.00502321	0.00446807	0.00681168	0.00119978	0.00551663	0.00422157	0.000952859	0.00311128	0.00471499	0.00156974	0.000768098
8	0.00087316	-0.00109181	0.000206182	-0.000776304	0.00424144	-0.00158327	0.000557223	0.00227689	0.000206182	-0.00333762	-0.00137264	-0.00224982	-0.000249743	-0.00246044	-0.00158327	-0.000214639	-0.000670991	0.000557223	-0.000179534	-0.000425263	0.00122377	0.00132908	0.000627431	3.06618e-05	-0.000179534	0.000627431	0.0025573	0.00332916	0.00182054	0.00136419	-0.00112692	0.00122377	-0.000425263	0.00115399	0.00108378	0.00168013	-0.000249743	0.000662535	-0.00235513	-0.000881616	-0.000881616	0.00350468	-0.000214639	0.000171078	-0.00126733	-0.00147796	0.000627431	0.000135974	-3.91182e-05
9	0.00659818	0.00706529	0.00567856	0.00313851	0.00158706	0.000598469	0.00637855	0.00718863	0.00721622	0.00639235	0.00507431	8.01828e-06	-0.00177686	-0.00287526	-0.00288906	-0.00125511	0.000694488	0.000790507	0.00157327	0.00186159	0.00339925	0.0028088	0.00172419	0.00124383	0.00123003	0.00309713	0.000969021	-0.00287526	-0.000760947	0.00202631	0.00361888	-0.0013376	-0.00287526	0.00433294	0.00389341	-0.000403917	0.00541755	0.00418174	0.0017791	0.010374	0.00668067	0.00121624	-0.00563493	0.00179289	-0.00707657	0.00635123	0.00680428	0.00935812	-0.00352035
10	-0.00488066	-0.00852658	-0.0042117	-0.00270145	0.000275869	-0.000284983	0.00206654	0.000448554	0.00150569	0.00437527	0.00122526	0.00144112	0.00223923	-0.000263585	0.00204514	6.00119e-05	0.000469952	0.00031904	0.000988008	0.00517337	0.00118209	0.00299454	0.00217466	0.00169977	0.00139795	0.00215288	0.00148391	0.00269234	0.0036849	0.000923063	0.000448554	0.00042678	0.00193703	0.00267094	0.00234697	-0.000479067	-4.77287e-05	0.00122526	0.000168128	8.17853e-05	0.00208831	0.00273551	0.000966234	0.000966234	0.00120349	0.000534896	0.00124666	-4.77287e-05	-0.000436271
11	-0.00161546	-0.00239756	-0.00296413	-0.00407016	-0.00220912	-0.00326096	-0.00188519	-0.00175053	-0.000752476	-0.000428965	-0.000752476	-0.0050407	-0.00328764	-0.00229	-0.000240108	-0.000320986	-0.00013213	-0.000482742	-0.000455642	0.00332021	0.00423697	0.000461115	0.00102768	0.000191381	0.0021604	-0.000266785	0.000973483	0.000784627	0.0021604	0.00170181	0.00205242	0.000946806	0.000865928	0.00283452	0.000704172	8.3403e-05	0.000191381	0.00127032	0.00108146	-0.000995109	0.000191381	0.00197154	0.000892605	0.00127032	0.000892605	0.00528923	0.00558564	0.00523503	0.00496529
12	-0.000249074	-0.00137645	0.001001	-0.000739404	0.00119704	-0.00220997	-0.00385214	-0.00216107	0.00112368	0.000363945	0.00504548	0.00641824	0.00306013	0.0040897	0.00533977	0.000706712	0.0021777	0.00269249	0.000878307	0.00521708	0.00575632	-0.000469575	0.00158956	0.00154023	0.000535118	0.00163847	0.00247199	-0.000714951	-3.6975e-06	-0.000959905	-0.00120486	0.000535118	4.52091e-05	0.000290163	-0.000273527	-0.000420668	-0.000837217	-0.000641169	0.00181006	0.00136864	-0.00115595	0.000903182	-0.000249074	-0.00118041	0.00166292	0.00222661	0.00166292	-0.000347308	0.000143022
13	-0.000124218	-0.00193368	-0.000835755	-0.00160881	-0.000835755	-0.00133071	-0.00378964	-0.00467126	-0.00392855	-0.00477927	-0.00258342	0.00252038	0.00250507	0.00351002	0.00610841	0.00561345	0.0038193	0.00242768	0.00129858	0.00146867	0.000308661	1.49712e-05	0.00183975	0.00035515	0.00055614	0.0109336	0.0151866	0.0162692	0.0136246	0.0132224	0.0090776	0.00790229	0.0107017	0.00782517	0.00695886	0.00553606	0.00487102	0.00547426	0.00414417	0.00330903	-0.000356386	0.000540829	-0.000928455	-0.000959355	-0.000495576	0.00049434	0.0010202	0.00100489	0.00163876
14	-0.00217224	0.000259954	-0.000167288	-0.000956143	-0.000594529	0.000555939	-0.00010166	0.00108184	0.000424243	-0.0017124	-0.000989177	-0.000561935	0.00154212	3.00361e-05	0.000457277	0.000161292	-0.00177803	0.00206758	-0.00125213	0.000818891	-0.000134254	0.000259954	0.00154212	0.0012131	0.0012131	0.00167337	0.00216624	0.000983181	-0.000660157	0.00318546	-0.0029285	-0.00243519	0.00259392	-0.000627563	-0.000528901	0.00134479	-0.00181063	-0.000693191	-0.00167937	0.000687195	0.00127917	-0.0017124	0.000983181	-0.000758819	0.0011805	0.00216624	-0.000923108	-0.00115347	0.000884519
15	-0.000164239	0.00446105	-0.000901941	-0.00153865	-0.000566547	0.000707288	0.000707288	-0.00127058	-6.36626e-05	0.00141091	0.000338229	0.000103827	-0.000231568	-0.000801364	0.00151149	-0.00160556	-0.000868277	-0.00200787	0.000841113	-0.00147132	0.000103827	-0.000834613	-0.00321438	-0.00127058	-0.00247709	0.00271799	-0.0010021	0.00047247	0.0007742	0.00208128	-0.00318071	-6.36626e-05	-0.00418648	0.00110918	-0.00217536	-0.00224227	0.0007742	0.000137491	-0.000968854	0.000673624	-0.00110268	-0.00294631	0.000271316	-0.00257767	0.00342203	0.000506134	-0.00204112	-0.000264816	-0.00147132
16	0.0260132	0.0239306	0.0247316	0.0152681	0.00946645	0.0101304	0.0238848	0.0284046	0.0226945	0.0240451	0.0211728	0.0102105	0.00646858	0.00244071	0.00234913	0.00476345	0.0083108	0.00768147	0.00729253	0.0085741	0.00848252	0.00985567	0.00529004	0.00656016	0.0130484	0.021848	0.0153028	0.00972974	0.0166413	0.0193075	0.0198684	0.00282965	0.00490082	0.0126249	0.01211	0.00414556	0.0181404	0.00488938	0.00311584	0.0136775	0.0116864	-0.00513451	-0.0109362	-0.00642781	-0.0109476	0.00842528	0.00482069	0.0128538	-0.00507727
17	0.00476754	0.00468325	0.0044301	0.00131108	0.00202185	-0.000230345	0.00250338	0.00470717	0.002961	0.00281662	0.00155199	-0.000603669	-0.00315658	-0.00290371	-0.00304836	-0.00256655	-0.00147077	-0.000639834	-0.0010012	0.00141957	0.000106816	0.00187719	9.48543e-05	7.06522e-05	0.00215398	0.00498424	0.00345478	0.000612557	0.00346674	0.00553811	0.00599572	0.000841504	0.00188943	0.00473137	0.00397248	0.00101008	0.00489995	0.00367148	0.00321387	0.00492388	0.00449018	-0.000206142	-0.00186802	0.000432015	-0.00234984	0.00404481	0.00470717	0.00614038	0.000420053
18	0.00693897	0.00715008	0.00545966	0.00359617	0.000426435	-7.33885e-05	-0.00222483	-0.00232107	-0.00287795	-0.00262842	-0.00376196	-0.00629759	-0.00574033	-0.00326252	-0.00310884	-0.00182163	-0.00460717	-0.0027627	-0.00489512	-0.00349303	-0.00495294	-0.00522187	-0.00326252	-0.00477987	-0.00395405	-0.00535615	-0.00330056	-0.00283953	-0.00255158	-0.00602866	-0.00627857	-0.00205214	-0.00251316	-0.00355047	-0.00220582	-0.00493392	-0.00241693	-0.00230167	-0.00255158	-0.0050876	-0.00458777	-0.00347363	-0.0044341	-0.00460717	-0.0013606	-0.004242	-0.00462619	-0.00539495	-0.00545238
19	0.00402998	0.00646363	0.00688052	0.00505776	0.00537779	0.00713231	0.0120478	0.0140158	0.0169341	0.0167109	0.0154217	0.011602	0.00802443	0.00784033	0.0110492	0.0142291	0.014966	0.0124647	0.0120478	0.0111364	0.0108554	0.0164591	0.0175741	0.0202208	0.0208121	0.0184368	0.0171085	0.0121933	0.0160519	0.0164784	0.0157706	0.00477653	0.00503822	0.00997295	0.0109812	0.0046505	0.0107099	0.0062212	0.00500933	0.00926547	0.00718101	0.00231398	-0.000497492	0.00569754	-0.0001194	0.0114856	0.0105062	0.0111364	0.0063376
20	0.00495747	0.00521679	0.00464206	0.00318842	0.00436031	0.00220802	0.00529558	0.00337991	0.00348139	0.0045518	0.00449544	0.0028391	0.000528978	-0.00300911	-0.00158939	-0.00205142	0.000562895	0.00156573	0.000765599	0.00288423	0.0020841	0.00292937	0.000359925	0.00271518	0.00260248	0.00485625	0.000179655	-0.00464329	-6.14252e-07	0.00193748	0.000326275	-0.00573639	-0.0023783	-0.00281763	-0.000124533	-0.0010598	0.00268126	-0.000654125	-0.00134155	0.00384193	0.00189235	-0.0029306	-0.00634477	-0.000901963	-0.00622085	0.00563368	0.0050253	0.00777475	-0.000609258
21	-0.00311238	-0.00109765	0.000200572	-0.000342031	-0.00018711	-0.00175644	0.000897715	0.00124667	0.000180827	0.00240895	0.000239302	-0.00109765	0.000200572	0.000491048	0.000123111	-0.00018711	0.00153714	0.000432953	0.00246705	-0.000438856	0.00130476	-0.000516316	0.000394223	-0.000787428	0.000529778	-0.00022584	-0.000361396	0.00159524	0.000684699	-0.000380761	0.000742794	0.00242832	-0.000516316	0.000529778	0.00114984	0.0016146	-0.00026457	0.000161462	-0.00146559	0.000316762	0.00145968	-0.00014838	-0.000109649	-0.000826158	-0.000942728	4.52713e-05	0.00101429	0.00235086	-0.00107828
22	-0.00122795	-0.00911569	-0.00923625	-0.00609904	-0.00451291	-0.0053061	-0.00927156	-0.0122739	-0.0100717	-0.00927873	-0.00811031	-0.00570947	-0.00196362	0.000458192	0.00198776	0.0028022	0.00307838	0.00416182	0.00479914	0.00421148	0.00341828	0.00400594	0.00518844	0.00563483	0.00423272	0.00372977	0.00730593	0.00863714	0.00935253	0.00712191	0.00489102	0.00741215	0.0071713	0.00564173	0.0050469	0.00448048	0.000982388	0.00178249	0.00262508	0.00125139	4.04818e-05	0.000585656	0.00123015	-0.000101056	-0.0011776	-0.00236726	-0.0020486	-0.00314612	-0.00196362
23	0.00432794	0.00377372	0.00340434	0.00296777	0.00159895	0.00189278	0.00264856	0.0027913	0.00322787	0.00232099	0.00220363	0.00177514	0.000322407	0.000179949	-0.000827847	-0.000391274	0.000910358	0.000666702	0.000389872	0.000918721	0.000406599	0.000314322	0.000591152	0.000860177	0.00164941	0.00206925	0.000473785	-0.00190255	-0.000466824	0.000179949	0.00100263	-0.00176818	-0.0016759	-0.000290355	0.000297317	-0.001718	0.000246857	-0.00124769	-0.00179355	0.000608158	0.00113729	-0.00103777	-0.00104613	-0.000324088	-0.00211275	0.000809717	0.00138066	0.00268202	0.00184232
24	0.0197408	0.0191057	0.0217303	0.0168903	0.0148584	0.0195289	0.0251167	0.0264993	0.0261325	0.0243828	0.0243264	0.0189223	0.018781	0.0143082	0.0159591	0.0170456	0.0224497	0.021462	0.020545	0.0228731	0.0213774	0.0209682	0.0194019	0.0208412	0.0222663	0.0263584	0.0196559	0.00987775	0.0177652	0.020418	0.0192891	0.00426177	0.00770456	0.014802	0.0150139	0.00414899	0.0162555	0.00718254	0.0052776	0.0163401	0.00908747	-0.00649007	-0.0110196	-0.0031743	-0.0117956	0.0101315	0.00879129	0.0129395	-0.00498042
25	-0.0023309	-0.00309552	-0.00330867	-0.00134073	-0.000262868	0.00107804	-0.00160406	-0.00354663	-0.00223053	-0.00284488	-0.00122795	0.0016422	0.00571568	0.00304598	0.00550253	0.004763	0.00681863	0.0105535	0.0100897	0.00797149	0.00674335	0.00433699	0.0047881	0.0070064	0.00566549	0.00221877	0.0047255	0.00216859	0.00664298	0.00507624	0.00454986	0.00777103	0.00792158	0.00731992	0.00683104	0.0065178	0.00439958	0.00510133	0.00442467	0.0043243	0.00500096	0.00314608	0.00674335	0.00710677	0.00473791	0.0043869	0.00536466	0.00819732	0.00926249
26	0.00500428	0.00668912	0.00343228	0.00292888	0.00314481	0.00434676	0.00431599	0.00314481	0.00353511	0.00364821	0.00318584	0.00300094	0.00419264	0.00644268	0.0116718	0.0097303	0.0128225	0.0127302	0.015648	0.0183294	0.0180314	0.0190074	0.0190898	0.0183704	0.0169115	0.025665	0.0261786	0.0219971	0.0221614	0.0199322	0.0159252	0.0127917	0.0132233	0.0148364	0.0149905	0.0109835	0.0113844	0.00932947	0.00810701	0.00916509	0.00753154	0.0064632	0.00384336	0.00673015	0.00217904	0.00731587	0.00716175	0.00554871	-0.0016325
27	-0.00148432	-0.00370688	-0.00418498	-0.00518347	-0.00260975	-0.00308784	-0.00507109	-0.00934697	-0.00594319	-0.00566183	-0.00618224	-0.00705434	-0.00771542	-0.00833446	-0.00730766	-0.00646359	-0.00874221	-0.00722305	-0.00784208	-0.00668863	-0.0078561	-0.00846086	-0.00768739	-0.006787	-0.00734971	-0.0108942	-0.0129197	-0.0143966	-0.0108378	-0.0111475	-0.0102894	-0.0106271	-0.0105427	-0.00898152	-0.00779977	-0.0099237	-0.00868589	-0.00954397	-0.00867187	-0.00455069	-0.00626659	-0.00832044	-0.010388	-0.00740603	-0.0113725	-0.00635121	-0.00435368	-0.00280649	-0.0100644
28	-0.00499451	-0.00631288	-0.00689713	-0.00642978	-0.00345924	-0.00344262	-0.00664669	-0.00693037	-0.00539509	-0.00656331	-0.0059123	-0.00329219	-0.00135662	0.000329084	0.000746285	-0.00265808	-0.00347586	-0.00307528	-0.00262484	-0.00170678	-0.000872375	-0.00147352	-0.00180706	-0.00249131	-0.0031088	-0.0051948	-0.00451055	-0.00422688	-0.00514466	-0.00457731	-0.0070639	-0.00254145	-0.00372629	-0.00512804	-0.007598	-0.00494465	-0.00756476	-0.00410997	-0.005512	-0.00713066	-0.00856593	-0.0043604	-0.000872652	-0.00325895	-0.00242455	-0.00544496	-0.00642978	-0.0100175	-0.00651317
29	0.0011518	-0.000197665	0.00178517	0.00137206	0.00336859	0.00302424	0.00409839	0.00128932	0.00431864	0.00474545	0.006439	0.00664555	0.00528239	0.0077471	0.00919272	0.00955077	0.0113958	0.0126075	0.0133373	0.0155401	0.0139156	0.0155401	0.0156365	0.0154576	0.0140531	0.01638	0.0153749	0.00994991	0.0120979	0.0111205	0.0102392	0.00442877	0.00444246	0.00725125	0.00829773	0.00580563	0.00836649	0.00806378	0.00698963	0.00934421	0.0101565	0.00858702	0.00277631	0.00858674	0.00298287	0.0146865	0.0138465	0.0170824	0.0120292
30	-0.00142003	-0.00142003	0.00068427	-0.00188521	0.000174768	-0.00204015	0.00185859	0.00134909	-0.000157451	-0.000799916	-0.00011313	-0.00130904	0.00179192	0.000374023	0.00139341	-0.000445348	0.000108475	0.000330081	-0.000821887	0.000130446	-0.000423377	-6.88087e-05	0.00103884	-6.88087e-05	0.000817233	0.00139341	-0.000246093	0.00232377	1.98333e-05	8.65043e-05	-0.000312385	0.00101687	0.00108316	0.000374023	0.00150402	-0.00161929	0.00150402	0.000529336	0.000639949	-0.000290414	-0.00168596	0.000573657	0.0016813	-0.000578311	-0.00150867	0.000108475	0.00170327	0.00101687	0.00110513
31	0.00118375	8.28073e-05	0.000432628	0.000956796	0.00142874	-0.000266638	0.000310135	-0.000930584	0.0015858	-0.0012278	0.000397684	-0.00168208	-0.000983189	0.00130624	-0.00119286	0.000519802	0.000327419	-0.0009133	-0.00325496	-0.00080809	-0.00157725	-0.000161804	-0.000493965	-0.000196749	-0.000633368	-0.000773522	-0.00051125	0.000432628	0.0020754	-0.000790806	0.00240718	0.00179584	-0.00131497	-0.000196749	0.000240246	-0.000283922	0.00162074	0.00293173	-0.00145513	-0.00140252	-0.000441361	-0.000301583	-0.00152502	0.000397684	-0.000441361	-0.000808466	-0.00101813	-0.000930584	-0.000283922
32	0.00301343	0.00325547	0.0052907	0.00472532	0.00144692	0.00122099	0.00296472	0.0012371	0.000542451	5.79971e-05	-0.00013571	0.00152785	0.000251704	-7.12656e-05	-0.000620164	0.00186655	0.000413189	0.000251704	-0.000749426	-0.000765537	-0.00118555	-0.00141185	0.000478007	0.000219482	-0.000264972	-0.000668871	-0.000571831	-0.00162167	-0.00065276	-0.00136314	-6.82157e-06	-0.00155685	-0.000491276	0.000962461	-0.00194464	-0.00226761	-0.000200528	0.000154663	-0.00116944	-0.00307503	-0.00286521	-0.00191242	-0.00144407	-0.00210612	-0.00197686	-0.00212223	-0.00181538	-0.000701093	5.79971e-05
33	0.00228915	0.00419967	0.00516248	0.00286392	0.00103112	-0.000304343	0.00457232	0.00617197	0.00412195	0.00435482	0.00404423	-0.00059956	-0.00333311	-0.00510357	-0.00533645	-0.00112765	-0.00219921	-0.00131412	-0.00049081	0.000301187	0.00131068	6.83122e-05	-0.000708309	0.000223748	0.00242893	-0.000754996	-0.00459114	-0.00688969	-0.00269627	-0.00271192	-0.00108096	-0.00289811	-0.00218383	-0.00109662	-0.00125178	-0.00264958	0.00107781	-0.0022459	-0.00254111	0.0030968	-0.000584184	-0.00125178	0.00157487	-0.00132949	0.000720529	0.00176106	0.00245996	0.00437048	-0.000133531
34	-2.48689e-05	-0.000553349	0.000777861	0.000581806	0.000953895	-0.00104254	-0.000435867	-0.00221698	1.44177e-05	-0.0014339	-0.00106219	-0.0010229	0.00103209	-0.000416223	-0.00100363	-0.00116002	-0.00221698	-0.00112074	-0.00098399	-0.000298742	-0.000357294	0.000229738	-0.0013557	-0.00215843	-0.00018126	0.00298924	0.00199121	0.0024804	0.00259789	0.00300888	0.000366863	0.00199121	0.00177589	0.00138454	0.000934252	0.00148238	-0.000161994	0.000562541	0.000680023	0.00060145	0.00124741	0.00171696	-0.000670831	-0.00114038	0.000483968	0.00105173	0.000425416	-0.000298742	0.00028829
35	0.0074253	0.00700461	0.00790873	0.00505586	0.00285802	0.00310738	0.0103873	0.0106836	0.0110421	0.00952983	0.00677053	0.00284247	-0.00124191	-0.00267612	-0.00231764	-0.000930079	0.00190697	0.00173564	0.000519684	0.000691017	0.000987298	0.000332531	-0.000930079	-0.000540491	-2.59547e-05	0.00482205	0.00031698	-0.00584056	-0.000182005	0.00254619	0.0046038	-0.00980026	-0.00660445	-5.73256e-05	0.00257729	-0.00730614	0.00382435	-0.00336199	-0.00467153	0.00521191	0.00564842	-0.00247342	-0.00819445	0.000285877	-0.00587166	0.0101377	0.0103717	0.0168567	0.00292023
36	0.00438701	0.00376198	0.003921	0.00275072	0.00394363	0.00457998	0.0055007	0.00530744	0.00517106	0.0056484	0.00677312	0.00645508	0.00565971	0.0044552	0.00454603	0.00397787	0.00511419	0.00436438	0.00364824	0.00348922	0.00281891	0.00506864	0.00348922	0.00394363	0.00356873	0.00689818	0.00497781	0.000943815	0.00463686	0.00405738	0.003921	-0.00101079	-0.00130619	0.00109151	0.00197799	-0.000374158	0.00217124	-0.000612966	0.000227956	0.00175078	-0.000669839	-0.00231745	-0.00672635	-0.00374917	-0.00509006	0.000716608	0.00231894	0.00269385	-0.00170373
37	-0.00531518	-0.00196959	-0.00476593	-7.18243e-05	-7.18243e-05	-0.00161983	-0.00296834	-0.00561485	0.00197535	-0.00356725	0.00132635	0.000427341	-0.000571414	-0.000920744	0.00222535	-0.000371493	0.00377336	0.00337352	0.000277506	0.0029741	0.000577175	-0.000171997	0.0023251	-0.000221659	0.0012266	0.00267443	0.00332386	0.00217527	0.00132635	0.000477427	0.00337352	0.00117651	-0.000671162	0.00437227	0.000177758	-7.18243e-05	0.00192568	0.0014261	0.00312394	-0.00176966	0.00412269	-0.00221917	0.00222493	-0.000471241	0.0012266	0.00362353	0.00112643	0.00107676	0.000527513
38	-0.00093912	-0.00324421	-0.00284473	0.000895517	0.000660074	-0.000821831	0.000589527	0.00122444	0.000142879	0.00214198	0.00240079	-0.00103347	-0.000680738	0.000801166	0.00207143	0.00242416	0.00040126	0.00155424	0.0017187	0.00157761	-0.000798027	0.000330713	-0.000421924	-0.00178611	-0.000139739	9.57035e-05	0.00131879	0.000189621	0.00251851	-0.000680738	0.00291842	0.00183642	0.00301234	-0.000492471	0.00251851	-0.000139739	0.00136597	0.00160098	0.00209524	0.00209524	0.00261243	0.00110716	0.000966063	-6.87603e-05	0.00016625	0.000871713	0.00113053	0.000989434	0.00176588
39	-0.00528585	-0.00546828	-0.00599102	-0.00469024	-0.0040215	-0.00415508	-0.00489696	-0.00781482	-0.00588173	-0.0049334	-0.00258685	-0.00196669	-0.00172353	-0.000799487	0.000319136	-0.0005199	-0.00126151	-0.000532044	-0.000860207	-0.000665628	-0.000994066	-0.00197883	-0.000495336	-0.00104264	-0.00166281	-0.00188168	-0.00144367	-0.00189382	-0.00275687	-0.00477525	-0.00391192	-0.00579644	-0.00454424	-0.00246514	-0.00251372	-0.00479954	-0.00397292	-0.0037662	-0.00473882	-0.00354733	-0.00377834	-0.00715822	-0.0100035	-0.00620989	-0.00911588	-0.00419151	-0.00365663	-0.00290287	-0.00614917
40	-0.0050253	-0.00526955	-0.00686599	-0.00442272	-0.00320095	-0.00303784	-0.00583972	-0.00873936	-0.00569323	-0.00624707	-0.00424328	-0.00173493	0.000464089	0.000594519	0.00105061	0.000496766	-0.00206059	-0.000431748	0.000415351	8.27853e-06	-0.000333995	-0.00220736	-0.00041541	-0.00096925	-0.00105066	-0.00323335	-2.43981e-05	-0.00197918	-0.00298911	-0.0048298	-0.00561154	-0.00178367	-0.00227244	-0.00136026	-0.00359169	-0.00240259	-0.00305418	-0.00235385	-0.00277726	-0.00344519	-0.00377113	-0.00338012	-0.0062144	-0.00326603	-0.00530222	-0.00295643	-0.00202792	-0.001751	-0.00354295
41	-0.0255283	-0.0259071	-0.0269823	-0.027752	-0.0259804	-0.025895	-0.0261393	-0.026799	-0.0235857	-0.0229381	-0.0235368	-0.0245143	-0.0206777	-0.018295	-0.0191627	-0.0198468	-0.0197735	-0.0212887	-0.0201523	-0.020592	-0.0223639	-0.0215819	-0.0239766	-0.0227304	-0.0224981	-0.01342	-0.0104631	-0.0143607	-0.0128213	-0.0154727	-0.0184905	-0.0229502	-0.0219118	-0.019065	-0.0206653	-0.0221193	-0.0205187	-0.0192969	-0.020922	-0.0159124	-0.0213617	-0.025626	-0.0289494	-0.0250762	-0.0298903	-0.0223639	-0.0188937	-0.0180507	-0.0266403
42	0.00566496	0.00893981	0.00799368	0.00178969	-0.00383199	-0.0061969	0.00504645	0.0102495	0.00710211	0.00666565	0.00335433	-0.00337715	-0.0116368	-0.015803	-0.0154211	-0.0159123	-0.0138564	-0.0135653	-0.0144749	-0.0155483	-0.0122191	-0.0117095	-0.0160031	-0.0120916	-0.0101086	-0.00572397	-0.0121097	-0.0138019	-0.013911	-0.00872604	-0.00699745	-0.0163672	-0.0154756	-0.0140201	-0.00918059	-0.014002	-0.00608778	-0.0127647	-0.0154391	-0.00807107	-0.00696126	-0.0136927	-0.0174951	-0.0179499	-0.0181501	-0.00850753	-0.00994496	-0.00670657	-0.0126191
43	-0.00679329	-0.00723939	-0.00607908	-0.0029561	-0.00264377	0.00239822	-0.00472576	-0.00854821	-0.00410111	-0.00471102	-0.000725039	0.00394483	0.0103401	0.0117975	0.0126455	0.0150548	0.0156347	0.0134487	0.0117975	0.0117827	0.0123031	0.0128983	0.0134336	0.0140135	0.0106375	0.0161255	0.021197	0.021197	0.0174194	0.0151143	0.0120356	0.0139988	0.0119613	0.0113069	0.0103846	0.00958172	0.00497109	0.0074252	0.0101318	0.00617589	0.00601208	0.0104739	0.0105482	0.00809435	0.00775226	0.00403411	0.00390033	0.00339472	0.004629
44	0.000792771	0.00141397	0.000379014	0.000283185	-0.00132487	-0.00103851	-0.00127714	-0.00250338	-0.00218508	-0.00309226	-0.00175516	-0.00250338	-0.00216892	-0.00185024	-0.00256689	0.000537978	-0.000799498	-0.000624374	-0.00143648	-0.00165933	-0.00259883	-0.00170706	-0.00170706	-0.00234404	-0.00110202	-0.000162515	-0.00122941	-0.00196185	-0.00463718	-0.00269466	-0.00285363	-0.00137259	-0.00153193	-0.00181867	-0.00215313	-0.00191412	-0.000257969	-0.00143648	0.000824714	-0.00156388	-0.00156388	-0.000512762	-0.000624374	-0.00146842	-0.00210541	-0.000560488	-0.00377734	-0.00237598	-0.00185024
45	0.000871841	0.00332567	0.00230742	0.000821733	-0.000864387	-0.0056221	-0.00316827	-0.00672411	-0.00487084	-0.00607307	-0.00795926	-0.00705767	-0.00610636	-0.00196603	-0.00578925	-0.00325166	-0.00423663	-0.00503799	-0.00742526	-0.00659024	-0.00797608	-0.00692417	-0.00639018	-0.00800936	-0.0056722	-0.0064904	-0.00712461	-0.00588909	-0.0073415	-0.00899434	-0.00795926	-0.00490412	-0.0054886	-0.00769226	-0.00836012	-0.00570549	-0.00540521	-0.0052216	-0.00654013	-0.00603942	-0.00805947	-0.0096622	-0.00634007	-0.00672411	-0.00664035	-0.0075251	-0.00809275	-0.00725811	-0.00740843
46	-0.0029641	-0.00425844	-0.00766998	-0.00312097	0.00060475	0.00134981	0.00217309	-0.00159153	0.00197732	0.00334989	0.00205554	0.00060475	-0.00108157	-0.0013171	0.00060475	-0.000846469	0.0027617	0.00119293	0.00291815	-0.000885796	0.000526098	0.000839852	0.000643649	-0.00194461	-0.00061094	-0.00272899	-0.00206216	0.00221242	-0.00174841	-0.0029641	0.0023693	0.000879178	0.0044087	0.00232997	0.000839852	-0.0015522	-0.00061094	-0.000258287	-0.00100335	0.00338878	0.00174179	0.00413384	0.000839852	1.61408e-05	0.000173018	-0.00210149	0.000212344	-0.00327785	-0.00108157
47	-0.0077939	-0.00738183	-0.00508998	-0.00429855	-0.00377101	-0.00426556	-0.00642545	-0.00748052	-0.00581545	-0.00599688	-0.00411738	-0.00136371	0.00628621	0.0109356	0.0121229	0.00984754	0.00918806	0.00966611	0.00556075	0.00524764	0.00427477	0.00290631	0.00244475	0.00148838	0.00183475	0.0120074	0.0136725	0.0133759	0.0118425	0.00900662	0.00556075	0.00663258	0.00579166	0.00407684	0.00397815	0.00119176	0.00226332	0.00300528	0.000993832	0.000581755	-0.00147917	-0.00273217	-0.00377101	-0.00203969	-0.00604636	-0.00316101	-0.000704229	-0.00243555	-0.00378751
48	0.00459532	0.00258291	-0.00107609	0.000433112	0.00166837	-0.000893179	6.72972e-05	0.000524991	-0.00569556	-0.00189917	-0.00226541	-0.0032714	0.00125662	0.00139401	-0.00130493	-0.00336285	-0.00354576	-0.000389971	-0.000984633	-0.00167075	-0.00372867	-0.00121348	-0.00167075	-0.00171626	-0.0017622	-0.000527364	-0.0032714	0.00230855	-0.0017622	-0.000298518	0.000387598	-0.00263122	0.00125662	-0.00107609	-0.00473508	-0.0011216	-0.00299704	-0.000893179	-0.000344457	-0.00107609	-0.00231092	-0.000755786	0.000479051	2.1783e-05	0.000661959	0.00020469	-0.00418636	-0.000755786	-0.00345431
49	0.0151357	0.0142666	0.0109719	0.00850576	0.00682809	0.00651471	0.00759623	0.00580724	0.00528179	0.00537279	0.0076569	0.00801064	0.0128819	0.0140442	0.0125889	0.013337	0.0123161	0.00997135	0.00792965	0.00818236	0.00661574	0.0062723	0.00383651	0.00351311	0.00582756	0.0253334	0.0362688	0.0334693	0.0355714	0.0349652	0.0294872	0.0184407	0.0195929	0.0234637	0.0215132	0.013256	0.0195322	0.0127609	0.00887981	0.0132964	0.00863712	0.000127436	-0.00323819	-0.000913722	-0.00432973	0.00628232	0.00534246	0.00718183	-0.00253072
50	-0.00175825	-0.00183324	-0.00213317	-3.36338e-05	0.00214046	-0.00232084	-0.00258307	-0.00299569	-0.00194592	-0.000783891	-7.13373e-05	0.00315295	0.0015783	0.00180325	0.00161558	0.00375239	0.00232813	0.00120338	0.00120338	0.00300256	0.00360285	0.00079076	0.000903447	0.000903447	0.000715777	-0.000933858	0.0020282	-0.0011211	0.00075348	-3.36338e-05	-0.00303297	0.00052853	0.000828464	-0.000821171	0.00180325	0.00285259	0.00229043	-0.00119609	0.000115909	-0.000596221	0.00116568	-0.000671205	0.000640793	-0.000146321	-0.00149602	0.00127836	0.00311525	0.0024781	0.00457763
51	-0.00197307	-0.000895313	-0.00471368	0.00144467	0.0016604	-0.00135715	0.00212223	-0.00151123	0.00129102	0.000982841	0.000982841	-0.00400574	-0.00234288	-0.00228124	-0.00117267	-0.0020347	-0.00117267	-0.00117267	-0.00148042	-0.00178816	-0.00114185	-0.000249002	-0.00117267	-0.00188104	-0.000926131	0.00196814	0.00202978	0.00406202	0.00242998	0.000705911	0.00295345	0.00212223	0.00147549	0.000705911	-0.00351266	-0.00255817	-0.00428267	-0.000341027	0.000336102	0.000921206	-0.000803289	0.00341571	0.00169121	0.00107529	-0.000710836	0.000859571	-0.00271226	-0.00172696	-0.00108022
52	-0.00330701	-0.00368129	-0.00365314	-0.000490781	0.00108115	-0.000116222	-0.00405558	-0.00623558	-0.00351292	-0.00422395	-0.00255844	0.000622682	0.000500958	0.00127768	0.000248676	0.000295323	0.000912779	-0.000593736	0.000800439	0.000809824	0.000108182	8.00278e-05	0.000557266	0.000351355	-0.00113639	-0.000874172	-1.35429e-05	0.000529112	-0.00145437	-0.00061223	-0.00195037	0.00113746	0.00190452	0.000931548	0.000201752	0.000547881	-0.00128599	0.000837978	0.0012498	2.39958e-05	-0.000200684	0.00239114	0.00263431	0.00254102	0.00243806	0.00141817	0.00206351	-0.000808756	0.00237237
53	0.000212267	0.000231978	-0.000273362	-0.000856402	0.000270542	0.000251403	0.000445654	-0.000992378	-0.00200306	7.62908e-05	-0.00138117	0.000698181	-0.000195661	0.000775882	0.000678756	0.00128122	5.68657e-05	0.000426229	-0.00130347	-0.000739851	-0.00175024	-0.000215086	0.000445654	0.000620481	-0.00186708	-0.00192507	0.000892433	0.000639906	-0.000934102	-0.00136174	-0.00217788	0.000445654	-0.00165312	-0.00130347	-0.00066215	0.000154277	-0.000953813	-0.000389913	0.00054278	1.80154e-05	0.00102869	-0.000292787	-0.000739851	-0.00114778	-0.000895252	-0.00180852	-0.00120605	9.5716e-05	0.00108697
54	0.00507567	0.00334292	0.00384474	0.00342381	0.00267858	-0.00125691	0.00105929	-0.0032327	-0.00109476	-0.000609043	-0.00485199	-0.00320049	-0.00112697	0.0011885	-7.46481e-05	-0.00140258	0.000200602	-0.00211523	-0.0023418	-0.000868188	-0.00180741	-0.0023418	-0.000285112	-0.00149958	-0.00258484	-0.00193698	-0.0032166	-0.00229312	-0.00201787	-0.00396146	-0.00379931	-0.000689934	-0.000139068	-4.2072e-05	-0.00192087	-0.00193698	-0.00151605	-0.00140258	-2.5967e-05	-0.00342706	-0.00125691	-0.00237438	-0.00352442	-0.00300613	-0.00187219	-0.00243916	-0.00253616	-0.00206655	-0.000981655
[truncated: 694 more columns]

## Sheet: Figure 3c-d
Figure 3c
Quinine brief access
	YFP										TetTox
0.03	-0.125	0.949495	-7.125	-14.6667	-23.4127	-18.6944	-11.4167	-24.8333	-22.3333		-3.75556	-9.19444	-1.6	-13.25	-16.4167
0.3	-25	-23.1727	-21.1667	-30.5	-33.3056	-33	-19.3333	-42.6667	-31.6667		-26.3111	-8.25	-9.47273	-13.9167	-25.15
3	-30.875	-28.8283	-39.5	-37.6667	-35.1806	-36.1944	-28	-41.2619	-35		-30.5	-33.375	-27.9	-16.75	-29.5833
NaCl brief access
	YFP										TetTox
75	-2	4.51111	-0.54444	2	-1.5	-5.17143	3	-1.1	-11.9167		-2.90909	-6.91667	-5.14286	-19	-13	-3.73214
500	-13.6	-24.7111	-22.9	-0.28571	-11.5833	-35.5714	-21	-20.7	-34.5833		0	-0.41667	-9.85714	-10.7	2.4	-20.0179
1000	-37	-38.975	-43.1	-34.2857	-40.5833	-44.0714	-35	-44.5	-40.9167		-39.2727	-10.6667	-24.1429	-27.45	-23.7429	-30.2083
Citric Acid brief access
	YFP										TetTox
10	-7.3	-9.82143	-18	-8.83333	-9.65	-0.03333	-10.25	-6	-13		-21.5	-6.42857	-19	-11.25	-7.8	-5.625
45	-29.7	-35.9167	-30.9107	-29.1296	-35.0667	-31.8667	-33.25	-34.1667	-25.25		-38.6	-21.5	-25.5714	-13.75	-20.05	-30.5833
100	-37.5	-43.1071	-43.5714	-39.1667	-40.4	-41.6	-35.25	-34.5	-30.75		-40.5	-34.75	-42.8	-14.2	-21.8	-32.9167
Figure 3d
Saccharin brief access
	YFP										TetTox
1	-0.26389	1	-2.35	1.46667	-1.125	-0.1	5.38889	2.59524			4.8	0.583333	4.4	-2.4	-1.33333	9.85714
7	11.1111	14.8472	13	12.6	27.0417	19.8273	24.8889	24			6	6.5	-3.6	8.96667	12.4286	18.3571
16	30.2222	29.5139	21.15	33.6889	31.625	39.9	38.3889	31.5952			33.65	17.25	7.15	15.8	30.6667	23.7143
MSG brief access
	YFP										TetTox
1	-0.06667	-1.175	5.47619	-8.8	3.16667	-2	1.5	-0.96429	6.75		3.26389	0.583333	-1.57143	1.33333	0.666667	-5.37143	1.08333
5	15.3333	6.84286	20.3095	-8.6	3.83333	2.71429	5.5	-14.9643	3.2		5.44444	6.53571	-3.57143	-1.25	0.333333	0.428571	1.75
10	12.9048	5.14444	7.54286	-8.6	-0.16667	0.5	2.75	-5.39286	-3.4		8.55556	14.5833	-6.85714	4.33333	2.66667	-0.57143	1.95

## Sheet: Figure 3f-g
Figure 3f
Quinine 2-bottle
	YFP															TetTox
0.1	84.4013	5.70722	54.8254	11.285	82.1977	7.73011	10.8363	11.6492	18.5235	50.1882	9.05684	37.6289	37.6987	9.09646		40.6238	77.2724	54.7926	45.7471	63.1295	65.3415	35.3875	66.7977
0.3	6.17918	8.74218	5.669	3.44221	6.39328	8.96877	19.0568	13.8724	7.58665	6.9694						89.797	12.8895	23.9792	12.6179	46.825	46.4695	78.0834	72.2145
0.5	5.90859	42.9352	9.14594	12.3447	6.03957	11.2421	8.00019									41.865	57.0796	21.4675	40.8733	80.9896	86.2404	8.48875	15.8716	20.1391	61.392
0.7	7.33715	17.476	9.44566	8.20974	4.64813	7.54924	9.22722	17.2028	10.5541	11.0995						19.7672	55.1692	52.7145	32.2045	20.098	36.1446	19.7842
NaCl 2-bottle
	YFP															TetTox
75	61.501	77.8427	89.0433	62.8543	86.7378	36.5766	67.7552									48.0639	58.379	51.6988	50.7355	87.3633	68.8187
150	12.2916	71.1993	15.3776	51.0538	85.8221	45.7941	62.4831	92.5526	61.4543							18.845	39.6386	61.7932	41.1731	34.9688	60.9056	59.2373
300	23.0206	41.1765	23.0441	44.8965	52.9095	34.1312	5.82473	34.6645	48.2159							59.2042	82.7889	55.752	48.2449	37.8295	95.5657	25.9598	71.6283
450	15.0289	11.6876	50.6231	15.18	11.1402	25.9418	8.79218	26.3901	16.9322	22.5887	4.63232	17.0146	24.0374			18.3716	48.0272	74.4193	28.7559	22.1591	47.5368	32.8909	24.1665	23.8886	11.6954	15.3304
Citric-Acid 2-bottle
	YFP															TetTox
5	51.2794	11.2604	9.31648	55.542	45.4004	64.5087	31.3921	90.2053	68.8655	30.1946	40.5012					16.8538	14.3054	22.1049	28.628	31.0536	50.6302	77.8533
10	39.5165	81.0513	34.5303	6.67403	30.8184	7.61074	10.1562	13.026	91.1589	22.7878	25.9536	7.12079	10.144	48.7435		41.0313	42.8347	41.0313	47.9799	21.2197	18.7167	22.6834	9.84334	17.7073	47.9646	67.7954
20	5.58101	17.628	5.83859	10.036	4.75334	6.36996	14.1436	9.97631	16.4699	45.8511	7.02053					18.1844	13.3282	41.7253	13.1324	15.6852	65.2367	60.891
30	16.973	15.709	7.6583	9.6308	13.824	11.877	7.0878	9.9307	34.52							16.4097	23.7767	11.1925	22.4967	43.912	24.3124	12.8019	6.94857
Figure 3g
Saccharin	YFP														TetTox
0.5	32.2917	80.7084	54.932	87.4377	56.6366	56.5296	89.7991	70.5349	80.6004	50.8453	49.6589				53.0047	65.0062	70.2592	14.5697	74.8855	92.0516
0.75	89.0255	79.4888	93.7649	92.6603	89.8254	92.9989	86.4213	75.7046							54.9389	49.0279	46.4675	60.8757
1	87.6025	93.6278	95.301	76.3418	97.2265	60.4321	54.5119	94.6491	95.0612	95.6412					64.9645	80.5609	89.4684	81.7786	56.0492	61.4947	41.6684	88.4976	67.4945	11.9208
4.8	95.6672	57.6748	97.4923	92.1826	94.7373	98.227	96.758	87.077	98.435						71.4464	79.1236	52.8055	64.6593	54.5536	93.446	91.023	98.365
7	95.3304	97.8711	57.4223	80.7652	92.0298	88.8693	93.3627	85.5675	96.9825	92.5246					88.19	89.8692	88.2883	56.3615	85.4937	69.1275
	YFP						TetTox
10 mM Umami	52.4216	73.2018	95.2715	90.9516	71.9833		46.4844	76.2336	43.3712	24.8527	32.5638
50 mM Sucrose	93.5085	80.2625	95.1168	89.0939	90.3635		54.2168	21.7295	49.2855	76.3005	79.6256

## Sheet: Figure 4d
	YFP ns	YFP stim	ChR2 ns	ChR2 stim			YFP ns	YFP stim	ChR2 ns	ChR2 stim
saccharin	20.3333	35.3333	23	25.3333		water	14	8.66667	16	27
	26.6667	39	16.6667	38.6667			7	5.66667	10.3333	17
	18.6667	12.3333	14	24			11.6667	4.66667	9.33333	9
	24.3333	15	17.6667	39.6667			12.6667	2.33333	8	17
			15.4	29.6					12.8	19.2
			14.6	26					8.5	9.75
			30.1667	37.6667					17.6667	17.6667

## Sheet: Figure 4e
	YFP ns	YFP stim	ChR2 ns	ChR2 stim			YFP ns	YFP stim	ChR2 ns	ChR2 stim
saccharin	19.25	20.3333	13	17.8333		water	42	42.5	44.8571	45
	6.75	9.25	18.75	15.6			43.6667	30	38.25	44.4
	9.16667	12	25.1429	13.8333			42.4	47.25	32.8571	44.5714
	18.1429	21.6667	17	14.1667			45.2857	44.8333	41.4286	45.1429
	14	13.2	27.25	17.8			47	22.25	45	36
	18.4	24.5	17	12.75			43.6	31.5	42	42.5
			13	18					37.4286	45.6667
			20.25	20					48.4	49.6667
			10.8	11.25					41	37

## Sheet: Figure 4g-i
Figure 4g
	WATER PRE												WATER POST
YFP	0.259259	0.453488	0.75	0.679687	0.425676	0.24	0.42	0.28					0.943396	0.48125	0.336	0.940741	0.607143	0.73	0.59	0.24
ChR2	0.519084	0.264368	0.431655	0.804878	0.24	0.11	0.34	0.37	0.35				0.868421	0.362416	0.890411	0.965517	0.38	0.05	0.48	0.42	0.61
Figure 4h
	SACCHARIN PRE												SACCHARIN POST
YFP	0.5833	0.4	0.3559	0.4965	0.4826	0.481132	0.5	0.432432	0.364706	0.471014			0.3659	0.35	0.5986	0.1465	0.4361	0.414634	0.656442	0.382716	0.260606	0.116129
ChR2	0.5	0.5	0.6583	0.4826	0.4483	0.303922	0.418605	0.469697	0.781609				0.6316	0.5946	0.9752	0.7013	0.6107	0.612245	0.787879	0.6	0.634615
Figure 4i
	QUININE PRE												QUININE POST
YFP	0.7215	0.254	0.5357	0.5545	0.5769	0.6	0.55	0.85					0.7636	0.5541	0.563	0.4748	0.4949	0.38	0.4	0.76
ChR2	0.8556	0.4444	0.6111	0.4533	0.75	0.82	0.52	0.65	0.8	0.61			0.3764	0.2098	0.2062	0.3509	0.8791	0.44	0.48	0.28	0.24	0.31

## Sheet: Figure 4j
	YFP											TetTox
Baseline	65.096	28.3711	30.979	53.905	31.3781	66.078	55.556	30.287	34.781	83.851		26.0196	74.601	12.8439	23.334	54.431	72.284	43.665	24.713	86.987	12.27
5	56.9793	64.415	56.263	61.554	33.9487	62.185	72.791	42.473	43.545	75.999		75.0287	71.4457	40.665	31.9329	59.44	79.331	49.582	31.409	91.458	20.896
10	39.0753	94.4613	60.8737	87.7893	46.942	73.218	66.554	49.666	37.85	85.697		75.2613	71.617	53.0923	17.3095	43.171	60.837	40.751	55.961	92.415	32.232
15	43.7537	99.6633	62.848	68.9257	66.9813	61.198	58.68	57.639	38.309	85.4		52.564	60.492	50.8757	26.2434	27.138	48.915	57.567	55.348	89.159	24.513

## Sheet: Figure 5b-c
Fig 4b												Fig 4c
Quinine			Citric Acid			NaCl			Saccharin			Water intake
YFP	Calca		YFP	Calca		YFP	Calca		YFP	Calca		YFP	Calca
6.90094	9.84432		9.69035	10.0327		13.3204	11.4954		89.6865	98.8797		4.15	3.21
12.2407	11.1112		3.04159	3.82113		1.20801	13.3809		99.5865	92.8187		5.37	3.44
3.04	8.58147		0.980392	17.8621		8.48002	12.7341		99.3421	85.5348		4.65	5.03
12.8864	18.8223		4.09318	23.949		15.0475	24.0067		77.2028	90.424		3.54	3.5
4.46737	23.5981		12.1217	2.56696		13.8406	47.7364		98.436	85.4167		4.21	6.57
7.25426	31.2952		4.04935	7.40016		3.95858	48.5822		98.8407	96.5724		6.66	2.93
14.344	43.2613			8.88258		18.3345	78.3905			85.6183		4.11	5.54
	81.9555						88.2769					5.47	4.37
	20.0248						31.3275

[truncated: 13 more sheets: Fig 5e, Fig 5f, Figure 5g, Supplementary Figure 1b, Supplementary Figure 2d, Supplementary Figure 3b, Supplementary Figure 4a-c, Supplementary Figure 4d-j, Supplementary Figure 5a-b, Supplementary Figure 5c, Supplementary Figure 5d-g, Supplementary Figure 5h-k, Supplementary Figure 6]
